# Supplementary material for: (2-Methyl-1-phenyl­sulfonyl-1H-indol-3-yl)phenyl­methyl acetate
Source: Acta Crystallogr Sect E Struct Rep Online. 2009 Oct 28;65(Pt 11):o2906. doi: 10.1107/S1600536809044365 (PMC2970969; doi:10.1107/S1600536809044365)
Supplement: Supplementary file 2 [file e-65-o2906-Isup2.hkl]

#
# h,k,l, Fc-squared, Fo-squared, sigma(Fo-squared) and status flag
#
data_I
_shelx_title ' VDI09VI in P2(1)/n'
_shelx_refln_list_code          4
_shelx_F_calc_maximum      216.41
_exptl_crystal_F_000       880.00
_reflns_d_resolution_high  0.7731
 
loop_
 _symmetry_equiv_pos_as_xyz
 'x, y, z'
 '-x+1/2, y+1/2, -z+1/2'
 '-x, -y, -z'
 'x-1/2, -y-1/2, z-1/2'
 
_cell_length_a    14.3655
_cell_length_b     8.3432
_cell_length_c    18.6261
_cell_angle_alpha  90.000
_cell_angle_beta  108.086
_cell_angle_gamma  90.000
 
_shelx_F_squared_multiplier     1.000
 
loop_
 _refln_index_h
 _refln_index_k
 _refln_index_l
 _refln_F_squared_calc
 _refln_F_squared_meas
 _refln_F_squared_sigma
 _refln_observed_status
   2   0   0       48.19       51.99      1.50 o
   4   0   0     3596.44     4011.90     59.76 o
   6   0   0     8911.05     9966.00    156.62 o
   8   0   0      657.51      965.11     19.56 o
  10   0   0      922.77     1097.96     22.63 o
  12   0   0      508.43      543.68     16.08 o
  14   0   0      391.12      400.91     15.77 o
  16   0   0       72.52      103.50     19.21 o
   1   1   0     2889.13     3013.59     47.98 o
   2   1   0     7230.35     7041.09     81.70 o
   3   1   0     2633.82     2709.74     39.10 o
   4   1   0      808.32      781.44     11.43 o
   5   1   0      346.73      418.46      5.62 o
   6   1   0        0.01        0.10      1.02 o
   7   1   0       94.09       98.03      2.80 o
   8   1   0      104.66       91.16      2.97 o
   9   1   0      409.31      439.64      7.70 o
  10   1   0      147.28      157.35      5.37 o
  11   1   0       18.10       27.30      2.85 o
  12   1   0      352.53      407.23      9.18 o
  13   1   0      166.74      214.84      7.47 o
  14   1   0       20.94       22.13      4.14 o
  15   1   0       96.70       94.25      7.75 o
  16   1   0        0.73        9.52      5.63 o
  17   1   0       26.19       59.68     12.21 o
   0   2   0     9540.29     9716.25    382.35 o
   2   2   0      215.34      221.57      5.41 o
   3   2   0      283.63      343.24      5.11 o
   4   2   0        9.58       13.68      1.15 o
   5   2   0     3662.39     3582.99     59.98 o
   6   2   0      231.16      251.39      4.51 o
   7   2   0        2.22        1.64      1.02 o
   8   2   0      265.69      259.49      5.29 o
   9   2   0      722.51      733.43     11.67 o
  10   2   0        1.69        0.21      1.54 o
  11   2   0     1094.25     1169.96     18.90 o
  12   2   0       22.41       25.88      3.05 o
  13   2   0       77.38       65.80      5.33 o
  14   2   0       11.93       12.94      5.37 o
  15   2   0       11.37        5.58      4.93 o
  16   2   0       87.09       95.72     14.62 o
  17   2   0       31.90       36.17     11.46 o
   1   3   0     1404.25     1488.28     34.35 o
   2   3   0     4472.52     4395.06    122.34 o
   3   3   0       58.01       34.18      2.60 o
   4   3   0    12498.95    12466.28    180.23 o
   5   3   0      547.05      563.67      9.02 o
   6   3   0      202.71      195.21      4.52 o
   7   3   0      525.49      530.09      8.67 o
   8   3   0      477.41      448.56      8.57 o
   9   3   0       67.23       64.45      3.33 o
  10   3   0      946.50      976.16     16.29 o
  11   3   0      106.92       85.90      5.33 o
  12   3   0       99.85      101.82      5.74 o
  13   3   0       52.69       59.60      5.02 o
  14   3   0      126.32      163.73     11.64 o
  15   3   0       18.21       14.27      7.23 o
  16   3   0       19.22       19.74      9.10 o
   0   4   0        7.88        0.88      2.55 o
   1   4   0      442.61      426.60     13.50 o
   2   4   0     3825.53     3894.23     88.60 o
   3   4   0      845.47      972.52     23.79 o
   4   4   0        5.90       15.75      2.50 o
   5   4   0       38.36       54.97      2.51 o
   6   4   0      438.92      428.79      9.11 o
   7   4   0       56.79       53.30      3.03 o
   8   4   0       76.61       69.98      3.06 o
   9   4   0        2.13        0.90      2.08 o
  10   4   0      249.09      240.82      5.85 o
  11   4   0       58.20       42.20      3.57 o
  12   4   0      303.37      296.32      8.15 o
  13   4   0        0.23       -1.44      4.13 o
  14   4   0       16.10       13.81      5.38 o
  15   4   0        5.05        5.33      5.53 o
  16   4   0        8.71        5.37      5.38 o
   1   5   0      578.99      558.21     17.54 o
   2   5   0        5.98        1.95      2.24 o
   3   5   0     2618.58     2667.23     53.42 o
   4   5   0       65.97       68.24      4.11 o
   5   5   0       85.52       96.88      3.55 o
   6   5   0        6.45        9.55      2.51 o
   7   5   0      338.80      338.03      8.27 o
   8   5   0      139.57      133.10      5.37 o
   9   5   0       66.91       57.10      4.48 o
  10   5   0        4.58        1.54      2.54 o
  11   5   0        1.18       -2.08      2.08 o
  12   5   0       19.31        7.77      3.34 o
  13   5   0       81.61       82.09      6.82 o
  14   5   0        1.79        1.56      5.46 o
  15   5   0       11.38       17.99      5.79 o
   0   6   0     1629.08     1746.90     71.49 o
   1   6   0      471.23      517.43     17.24 o
   2   6   0      232.79      249.39     13.65 o
   3   6   0       81.12       71.15      4.37 o
   4   6   0      633.67      604.50     16.24 o
   5   6   0        3.07        5.35      4.21 o
   6   6   0      593.02      577.23     14.38 o
   7   6   0      176.20      148.07      6.52 o
   8   6   0       58.34       68.11      5.06 o
   9   6   0       76.75       78.89      5.19 o
  10   6   0      125.85      156.36      7.70 o
  11   6   0       25.49       18.61      5.50 o
  12   6   0        0.56       -6.20      6.20 o
  13   6   0       26.54       22.97      8.76 o
  14   6   0        0.43        0.17      8.25 o
   3   7   0        0.86       -2.59      5.45 o
   4   7   0       81.96       97.76      6.86 o
   5   7   0       63.34       58.12      5.17 o
   6   7   0       98.23      119.39      6.16 o
   7   7   0       30.97       50.74      4.81 o
   8   7   0      284.57      309.97     10.24 o
   9   7   0       21.98       23.02      4.95 o
  10   7   0        2.56       -3.58      4.26 o
  11   7   0        1.41        2.26      7.02 o
  12   7   0       43.17       49.31      9.42 o
  13   7   0        0.39       -4.50      7.57 o
   2   8   0       14.89       11.04      5.67 o
   3   8   0        0.98       -5.19      5.19 o
   4   8   0       10.32       -2.29      6.11 o
   5   8   0      139.46      147.35     11.76 o
   6   8   0       46.55       41.24      8.44 o
   7   8   0       51.16       46.23      4.96 o
   8   8   0       10.16        6.89      4.37 o
   9   8   0       12.99       23.19      8.25 o
  10   8   0       48.45       65.86      8.93 o
  11   8   0       23.11       30.03     26.51 o
   2   9   0       51.47       59.18      8.88 o
   3   9   0       92.23      100.56     21.54 o
   4   9   0       11.84       13.18      4.61 o
   5   9   0       12.15        9.92      4.55 o
   6   9   0       24.02       19.30      7.74 o
   7   9   0       26.28       42.25      9.06 o
   8   9   0        0.23        0.85     11.45 o
   9   9   0       23.77       29.56      7.55 o
   1  10   0        6.77       16.75      7.21 o
   2  10   0        3.53       18.33      7.78 o
   3  10   0       10.77       -4.84      6.90 o
   4  10   0       24.32       29.81      7.96 o
   5  10   0       24.39       31.17      8.71 o
   6  10   0       14.67       12.62      7.83 o
 -17   0   1       28.67       49.64     16.97 o
 -15   0   1      150.10      162.25     12.87 o
 -13   0   1     1261.02     1522.11     35.53 o
 -11   0   1       23.01       28.54      3.72 o
  -9   0   1       22.09       29.96      3.05 o
  -7   0   1      632.20      673.94     15.89 o
  -5   0   1     2632.98     2685.58     49.00 o
  -3   0   1     2194.36     1985.16     35.95 o
   1   0   1      193.30      122.88      5.69 o
   3   0   1       58.99       83.68      2.30 o
   5   0   1      377.97      385.52      7.38 o
   7   0   1      612.64      532.63     10.77 o
   9   0   1        8.19        2.40      2.32 o
  11   0   1       73.73       74.24      5.03 o
  13   0   1      395.10      478.79     17.37 o
  15   0   1       56.39       63.75     16.00 o
  17   0   1       43.91       11.56     15.17 o
 -17   1   1        4.55       13.11     12.55 o
 -16   1   1       20.96       11.10      6.03 o
 -15   1   1        0.21       -4.30      4.51 o
 -14   1   1       10.65       16.29      3.99 o
 -13   1   1      103.84      106.50      6.57 o
 -12   1   1      614.67      637.36     13.10 o
 -11   1   1      205.34      249.72      5.88 o
 -10   1   1       51.52       56.54      2.84 o
  -9   1   1       52.08       47.74      2.64 o
  -8   1   1      120.58      126.05      3.54 o
  -7   1   1        3.12        2.01      1.27 o
  -6   1   1      541.66      617.64     11.82 o
  -5   1   1        2.71        3.71      0.97 o
  -4   1   1     2084.72     2046.89     41.66 o
  -3   1   1    10686.70    10635.83    193.78 o
  -2   1   1    10932.39    10852.91    146.51 o
  -1   1   1    17466.80    16759.37    246.28 o
   0   1   1     1234.39     1318.94     32.12 o
   1   1   1     4869.33     4590.14     74.25 o
   2   1   1    13002.22    13343.80    141.59 o
   3   1   1     1281.51     1294.93     17.60 o
   4   1   1     1040.73     1030.79     13.65 o
   5   1   1     4037.58     4575.05     48.79 o
   6   1   1       29.46       48.44      1.70 o
   7   1   1       90.42       94.98      2.48 o
   8   1   1        6.12        9.88      1.55 o
   9   1   1     1158.87     1267.09     17.81 o
  10   1   1      639.70      751.32     11.88 o
  11   1   1       96.71      125.03      4.53 o
  12   1   1      237.81      240.63      7.62 o
  13   1   1      276.74      281.01      8.55 o
  14   1   1       61.97       64.13      7.25 o
  15   1   1       21.34       21.03      6.62 o
  16   1   1       11.92        3.33     10.82 o
  17   1   1        4.97       -0.39      9.10 o
 -17   2   1       20.67       22.57     10.46 o
 -16   2   1        0.85        3.02      8.07 o
 -15   2   1        9.79        0.75      7.55 o
 -14   2   1      150.82      136.33      7.65 o
 -13   2   1       83.33       71.49      4.12 o
 -12   2   1      182.03      211.63      6.32 o
 -11   2   1       13.05       13.70      2.70 o
 -10   2   1        8.13        6.10      1.88 o
  -9   2   1       21.58       21.01      2.09 o
  -8   2   1      488.55      448.37      8.82 o
  -7   2   1      874.62      895.80     15.40 o
  -6   2   1     1053.94     1130.49     15.25 o
  -5   2   1       83.78       91.68      2.34 o
  -4   2   1     2186.21     2039.67     28.08 o
  -3   2   1     3874.27     4005.31     70.88 o
  -2   2   1     2029.01     1804.19     44.47 o
  -1   2   1     4186.85     3853.73     86.09 o
   0   2   1      298.96      359.55     11.74 o
   1   2   1    20426.19    21061.63    518.82 o
   2   2   1        5.29        3.26      1.14 o
   3   2   1    10850.65    11449.26    136.74 o
   4   2   1      244.82      205.41      3.50 o
   5   2   1      574.77      653.67      8.54 o
   6   2   1      155.76      198.35      3.89 o
   7   2   1       23.73       29.15      1.53 o
   8   2   1     1017.67     1083.50     17.20 o
   9   2   1      821.65      880.41     12.81 o
  10   2   1      227.76      256.28      5.61 o
  11   2   1       49.10       56.66      3.48 o
  12   2   1       61.68       66.17      3.78 o
  13   2   1       73.60       85.09      4.92 o
  14   2   1        8.96        7.85      4.52 o
  15   2   1       12.95        0.22      6.14 o
  16   2   1       51.94       46.26     11.46 o
  17   2   1       18.52       21.28     20.58 o
 -17   3   1       23.37       16.61      9.87 o
 -16   3   1        2.91        9.03      8.56 o
 -15   3   1      175.98      173.35     14.70 o
 -14   3   1        5.90       -2.66      4.62 o
 -13   3   1       33.91       32.17      4.36 o
 -12   3   1       23.48       19.16      3.94 o
 -11   3   1      791.91      727.79     24.63 o
 -10   3   1      392.77      409.11     10.17 o
  -9   3   1      353.97      372.54      7.54 o
  -8   3   1       52.86       48.88      2.42 o
  -7   3   1      503.07      533.30      8.72 o
  -6   3   1       79.69       80.78      2.60 o
  -5   3   1      147.76      125.91      3.56 o
  -4   3   1       27.79       30.14      1.58 o
  -3   3   1     1396.57     1549.29     39.74 o
  -2   3   1     1137.60     1086.01     25.58 o
  -1   3   1      162.04      126.34      5.39 o
   0   3   1      842.74      793.91     23.13 o
   1   3   1     7547.79     7388.15    198.44 o
   2   3   1     2404.70     2454.82     48.31 o
   3   3   1      755.99      891.80     18.48 o
   4   3   1        3.30       -1.11      2.42 o
   5   3   1      493.77      425.41      6.09 o
   6   3   1        0.45        0.13      1.10 o
   7   3   1      460.92      476.53      8.55 o
   8   3   1      276.05      269.40      5.91 o
   9   3   1      819.65      832.76     13.43 o
  10   3   1      985.05     1070.30     17.69 o
  11   3   1      877.42      872.37     18.04 o
  12   3   1      141.73      166.94      7.04 o
  13   3   1       70.20       61.46      5.68 o
  14   3   1       15.37        7.95      5.31 o
  15   3   1       17.84       28.91      8.13 o
  16   3   1        0.62       16.35      9.22 o
 -16   4   1        2.66        4.22     12.39 o
 -15   4   1        1.21        5.77      4.44 o
 -14   4   1       32.28       25.62      5.11 o
 -13   4   1        5.42        5.21      4.05 o
 -12   4   1        1.99        0.27      2.60 o
 -11   4   1      350.31      360.97      9.37 o
 -10   4   1        2.86       -0.49      2.29 o
  -9   4   1      290.67      307.08      6.44 o
  -8   4   1      533.64      507.80      9.23 o
  -7   4   1      279.55      242.58      5.29 o
  -6   4   1       40.21       29.43      1.85 o
  -5   4   1     1784.20     1739.94     29.21 o
  -4   4   1      165.20      158.64      4.07 o
  -3   4   1      916.45      884.38     19.12 o
  -2   4   1      352.75      364.54     12.23 o
  -1   4   1       43.64       39.81      3.02 o
   0   4   1       36.90       24.04      2.34 o
   1   4   1     1910.11     1815.45     41.98 o
   2   4   1     4829.77     4646.90    129.63 o
   3   4   1     2800.89     2660.28     60.46 o
   4   4   1     1284.34     1124.36     27.16 o
   5   4   1        0.22       -0.51      1.37 o
   6   4   1       67.30       49.20      2.61 o
   7   4   1     1193.64     1124.07     17.17 o
   8   4   1      218.65      211.38      4.99 o
   9   4   1      212.91      201.54      5.12 o
  10   4   1      186.61      156.89      4.95 o
  11   4   1      286.45      310.32      8.14 o
  12   4   1        7.34        2.83      2.78 o
  13   4   1       30.92       34.31      5.18 o
  14   4   1        6.51        2.64      4.22 o
  15   4   1        6.40        3.34      4.60 o
  16   4   1       22.12       17.82      5.79 o
 -15   5   1        8.91        8.38      5.12 o
 -14   5   1        1.23       -2.84      4.16 o
 -13   5   1        5.98       -1.30      3.96 o
 -12   5   1       78.80       79.57      6.19 o
 -11   5   1       59.06       59.74      3.83 o
 -10   5   1      535.61      493.67     12.38 o
  -9   5   1      770.08      745.65     14.68 o
  -8   5   1        2.87       -2.16      2.41 o
  -7   5   1        0.92        1.76      2.29 o
  -6   5   1      361.75      351.25      8.69 o
  -5   5   1      409.17      433.13      9.77 o
  -4   5   1      258.96      257.67      7.09 o
  -3   5   1      657.12      754.19     19.30 o
  -2   5   1      139.66      128.96      6.42 o
  -1   5   1        7.28       16.63      2.56 o
   0   5   1      329.44      321.75     11.00 o
   1   5   1      101.35      100.89      5.14 o
   2   5   1      480.72      480.74     14.27 o
   3   5   1       76.48       73.68      4.82 o
   4   5   1       61.08       89.16      4.88 o
   5   5   1      271.04      275.58      8.46 o
   6   5   1      391.76      374.19      8.16 o
   7   5   1      258.52      233.56      6.22 o
   8   5   1      175.11      162.65      5.51 o
   9   5   1       22.94       26.65      3.43 o
  10   5   1       99.99      101.96      9.55 o
  11   5   1        8.82        6.78      2.87 o
  12   5   1       28.65       23.68      4.16 o
  13   5   1        4.92        6.22      4.79 o
  14   5   1        1.18       -2.21      6.58 o
  15   5   1        3.91        1.79      4.75 o
 -14   6   1       61.20       68.43     22.20 o
 -13   6   1       46.73       54.86     17.26 o
 -12   6   1       26.36       24.51      7.75 o
 -11   6   1       10.04        7.78      4.89 o
 -10   6   1       10.98       11.87      4.89 o
  -9   6   1     1018.24      996.52     23.70 o
  -8   6   1      247.17      249.65      8.33 o
  -7   6   1        5.69        2.15      3.42 o
  -6   6   1        5.95       10.96      3.11 o
  -5   6   1       26.89       30.63      3.11 o
  -4   6   1       54.84       61.35      4.36 o
  -3   6   1      720.01      721.57     26.10 o
  -2   6   1      923.20      898.54     27.75 o
  -1   6   1       15.41       11.58      3.78 o
   0   6   1      192.67      191.32      8.32 o
   1   6   1      184.51      182.29     15.21 o
   2   6   1      162.37      152.69      7.46 o
   3   6   1      115.25      120.70      6.31 o
   4   6   1      464.05      423.98     10.59 o
   5   6   1      659.51      684.11     16.55 o
   6   6   1      156.88      139.72      5.09 o
   7   6   1      872.41      818.69     16.17 o
   8   6   1       11.70       10.26      3.20 o
   9   6   1        6.19       -2.43      5.15 o
  10   6   1        0.84       -4.19      4.19 o
  11   6   1       11.40        1.04      4.87 o
  12   6   1       36.88       29.61      8.28 o
  13   6   1       36.05       19.02     11.63 o
  14   6   1       35.27       42.84     10.81 o
 -13   7   1        5.12       -7.29      7.29 o
 -12   7   1       34.99       43.73     14.44 o
 -11   7   1      227.86      253.21     15.74 o
 -10   7   1       22.12       20.56      5.23 o
  -9   7   1       14.16       28.28      4.96 o
  -8   7   1      185.60      184.25      9.00 o
  -7   7   1        7.19        7.42      3.34 o
  -6   7   1        8.85        6.34      2.99 o
  -5   7   1      120.87      116.49      5.18 o
  -4   7   1       25.11       27.64      4.95 o
  -3   7   1      207.27      224.85     14.77 o
   2   7   1        0.11       -1.63      4.57 o
   3   7   1        4.44       -4.70      4.70 o
   4   7   1       13.81       12.97      4.27 o
   5   7   1       29.69       34.51      7.89 o
   6   7   1      602.95      615.06     13.81 o
   7   7   1        1.18        1.49      2.96 o
   8   7   1       19.16        7.89      4.03 o
   9   7   1      136.19      131.00      7.87 o
  10   7   1        7.57        6.06      6.53 o
  11   7   1       43.38       43.21      8.54 o
  12   7   1        0.03       -2.86      6.97 o
  13   7   1        0.34       -3.63      7.62 o
 -12   8   1       26.65       36.58     16.05 o
 -11   8   1       13.66        2.67     12.44 o
 -10   8   1       26.66       23.16     15.13 o
  -9   8   1       17.98       15.07      5.02 o
  -8   8   1       47.73       60.43     12.55 o
  -7   8   1        9.53       19.30      6.49 o
  -6   8   1       43.78       34.06      4.56 o
  -5   8   1        3.29        0.13      3.12 o
  -4   8   1      103.39      108.51     11.04 o
  -3   8   1       27.87       21.68      6.86 o
   0   8   1        1.40       -2.86      4.13 o
   1   8   1       69.12       67.67      7.21 o
   2   8   1      181.34      210.25     12.44 o
   3   8   1        0.09       -3.14      3.14 o
   4   8   1        5.73        6.14      3.67 o
   5   8   1       24.31       28.44      7.01 o
   6   8   1       48.23       55.84      6.51 o
   7   8   1        0.87        0.81      4.82 o
   8   8   1       69.39       86.92      8.45 o
   9   8   1       18.40       14.85      7.23 o
  10   8   1        1.40       -5.88      5.88 o
  11   8   1       28.79       22.76      7.80 o
  -9   9   1        1.86        3.60      7.76 o
  -8   9   1        1.49       11.74      8.62 o
  -7   9   1       47.71       45.38      9.59 o
  -6   9   1       59.94       74.09     10.99 o
  -5   9   1       57.96       49.30      7.21 o
  -4   9   1        9.53        4.79      7.17 o
  -3   9   1        0.00       -6.68      6.68 o
  -2   9   1       78.69       91.15     10.68 o
   1   9   1       99.07      110.27     10.33 o
   2   9   1        5.10        8.62      4.06 o
   3   9   1       75.53       85.56      6.74 o
   4   9   1       48.19       50.04      8.73 o
   5   9   1       69.13       85.05      6.95 o
   6   9   1        1.12        0.62      6.51 o
   7   9   1       59.82       62.13      9.50 o
   8   9   1        7.28       14.57     12.77 o
   9   9   1        0.00       -5.39      5.78 o
  -6  10   1        0.24        9.28      7.78 o
  -5  10   1        4.93        6.73      7.03 o
  -4  10   1       15.63       13.37      7.78 o
  -3  10   1       33.03       45.90      9.85 o
  -2  10   1        4.25       -5.54      6.77 o
   1  10   1      131.63      181.46     13.72 o
   2  10   1        0.13       -6.16      6.16 o
   3  10   1       24.92       17.54      6.86 o
   4  10   1        1.46       -5.94      5.94 o
   5  10   1       27.60       11.08      6.68 o
   6  10   1        4.07       12.97      6.90 o
 -18   0   2       21.22        1.41     14.99 o
 -16   0   2      159.62      145.17     17.32 o
 -14   0   2       38.14       14.97      7.77 o
 -12   0   2        0.88        0.65      3.59 o
 -10   0   2      138.61      158.59      6.24 o
  -8   0   2     2680.83     2932.51     90.52 o
  -6   0   2      150.39      146.56      4.85 o
  -4   0   2     8365.26     8137.61    144.13 o
  -2   0   2    16284.71    15215.26    268.93 o
   0   0   2     8220.01     6886.14    219.55 o
   2   0   2    11137.09    11870.54    182.28 o
   4   0   2     5359.50     6692.95     92.13 o
   6   0   2     1609.69     1886.15     31.53 o
   8   0   2      744.75      864.05     16.36 o
  10   0   2      275.93      321.21      8.78 o
  12   0   2      575.16      650.89     18.55 o
  14   0   2       16.69       19.09      7.00 o
  16   0   2        4.71       -6.86     11.87 o
 -17   1   2        2.78        2.80      9.06 o
 -16   1   2        6.08       -0.22      5.27 o
 -15   1   2       23.49       24.18      5.51 o
 -14   1   2      632.56      642.22     21.38 o
 -13   1   2      159.40      167.32      6.57 o
 -12   1   2        2.51       -2.32      2.32 o
 -11   1   2       75.77       80.63      3.63 o
 -10   1   2      167.79      179.60      6.64 o
  -9   1   2       29.34       25.42      2.20 o
  -8   1   2      254.16      246.82      5.61 o
  -7   1   2      485.53      551.43     12.01 o
  -6   1   2     1108.32     1242.58     30.96 o
  -5   1   2     1034.87     1153.67     17.12 o
  -4   1   2     1207.23     1198.84     18.50 o
  -3   1   2     4365.18     4250.80     50.30 o
  -2   1   2      543.86      528.21      6.14 o
  -1   1   2       38.44       44.15      1.27 o
   0   1   2     1475.92     1513.34     30.15 o
   1   1   2       45.96       29.11      0.92 o
   2   1   2     4407.81     4706.04     77.29 o
   3   1   2       20.27       13.22      0.84 o
   4   1   2      238.04      234.81      4.64 o
   5   1   2       42.80       29.36      1.71 o
   6   1   2      116.51      149.09      2.89 o
   7   1   2        1.64        1.66      1.15 o
   8   1   2      305.21      401.22      6.48 o
   9   1   2       22.36       24.18      2.11 o
  10   1   2      290.91      322.83      6.20 o
  11   1   2       23.16       23.85      3.09 o
  12   1   2       62.71       61.20      4.42 o
  13   1   2       12.49       14.12      3.57 o
  14   1   2        9.59        1.78      4.59 o
  15   1   2        6.20       12.83      6.20 o
  16   1   2        8.28        7.61     14.95 o
  17   1   2       21.67       14.07     13.78 o
 -17   2   2       40.59       54.36     11.62 o
 -16   2   2       10.21       16.71      7.70 o
 -15   2   2       73.68       67.08      6.87 o
 -14   2   2        0.84       -3.34      3.34 o
 -13   2   2        0.67       -2.46      2.46 o
 -12   2   2      300.39      342.93      8.04 o
 -11   2   2      217.97      232.56      5.90 o
 -10   2   2       97.04       81.20      3.28 o
  -9   2   2      553.15      595.85      9.98 o
  -8   2   2      510.99      580.16      8.61 o
  -7   2   2       21.67       12.32      1.39 o
  -6   2   2      442.32      535.57      7.61 o
  -5   2   2       51.04       31.05      1.36 o
  -4   2   2      146.53      155.81      2.86 o
  -3   2   2        2.44        1.48      0.94 o
  -2   2   2      677.50      639.22     10.87 o
  -1   2   2     4641.81     4080.79     64.60 o
   0   2   2     3588.19     3656.32     83.26 o
   1   2   2     8040.80     8241.36    156.84 o
   2   2   2       32.89       27.97      1.95 o
   3   2   2      294.91      227.16      4.98 o
   4   2   2      313.97      376.83      6.03 o
   5   2   2       53.81       42.23      1.74 o
   6   2   2       25.42       25.50      1.64 o
   7   2   2      137.15      165.14      4.45 o
   8   2   2       51.44       62.92      2.37 o
   9   2   2      399.28      410.11      7.20 o
  10   2   2       67.70       68.76      3.00 o
  11   2   2       44.75       34.04      2.94 o
  12   2   2       43.45       42.47      3.70 o
  13   2   2       13.68        3.69      3.21 o
  14   2   2        2.12        2.15      4.15 o
  15   2   2       19.93        7.22      6.58 o
  16   2   2        0.59       -0.06      9.00 o
 -17   3   2       12.09       -0.67     19.94 o
 -16   3   2        2.49       -8.27      8.27 o
 -15   3   2       16.72       33.12      7.83 o
 -14   3   2       17.80       19.01      5.57 o
 -13   3   2       45.35       49.14      3.82 o
 -12   3   2      345.92      323.04      7.82 o
 -11   3   2      334.88      308.64      7.35 o
 -10   3   2      256.03      239.38      5.51 o
  -9   3   2      111.20      105.82      3.93 o
  -8   3   2        2.89        2.46      1.15 o
  -7   3   2       19.14       19.74      1.74 o
  -6   3   2      429.23      467.23      7.51 o
  -5   3   2     1391.92     1532.44     23.46 o
  -4   3   2      673.21      687.50     10.26 o
  -3   3   2      450.38      451.65     11.20 o
  -2   3   2        4.30       -0.61      1.01 o
  -1   3   2      605.75      608.12     12.43 o
   0   3   2     3783.84     3851.01     73.90 o
   1   3   2     3175.72     3329.73     64.33 o
   2   3   2     2148.76     2012.20     39.51 o
   3   3   2        0.08       -1.48      1.48 o
   4   3   2      211.21      215.57      4.47 o
   5   3   2       10.02        8.75      1.09 o
   6   3   2     1607.36     1638.60     19.47 o
   7   3   2      218.63      261.36      4.78 o
   8   3   2     1226.51     1222.36     16.33 o
   9   3   2       51.83       57.42      3.15 o
  10   3   2      662.33      654.19     13.94 o
  11   3   2        7.12        9.23      4.14 o
  12   3   2       62.74       69.91      5.23 o
  13   3   2       82.82      103.40      7.83 o
  14   3   2       18.56       17.02      5.69 o
  15   3   2       35.22       43.48     10.43 o
  16   3   2       20.33       31.14     10.35 o
 -16   4   2       96.75      119.55     11.02 o
 -15   4   2        0.21       -4.09      4.09 o
 -14   4   2        0.42       -3.68      3.68 o
 -13   4   2       46.24       41.05      5.37 o
 -12   4   2      311.32      283.24      8.49 o
 -11   4   2       11.06        5.52      2.99 o
 -10   4   2     1096.44     1141.37     18.09 o
  -9   4   2      381.33      361.62      7.08 o
  -8   4   2       53.58       50.96      2.77 o
  -7   4   2       56.53       40.12      2.33 o
  -6   4   2       36.25       31.37      2.03 o
  -5   4   2      151.81      172.07      3.96 o
  -4   4   2       65.93       80.65      3.38 o
  -3   4   2        7.07        2.30      1.18 o
  -2   4   2      221.86      146.27      6.42 o
  -1   4   2     2353.17     2492.30     57.20 o
   0   4   2     1591.18     1616.34     46.78 o
   1   4   2     1936.63     1840.17     51.29 o
   2   4   2      253.11      323.96      8.93 o
   3   4   2       10.16        6.24      2.71 o
   4   4   2      591.44      680.59     13.67 o
   5   4   2       29.90       31.03      1.75 o
   6   4   2       87.75       71.96      2.76 o
   7   4   2      206.39      183.61      7.37 o
   8   4   2     1541.85     1473.39     21.13 o
   9   4   2        2.19       -0.06      2.03 o
  10   4   2      147.66      120.54      4.44 o
  11   4   2       11.49       11.25      2.95 o
  12   4   2       14.65        7.17      3.04 o
  13   4   2        6.44       -2.66      3.59 o
  14   4   2        1.62       -3.97      3.97 o
  15   4   2        2.80       -4.17      4.17 o
 -16   5   2        1.21        1.67      5.61 o
 -15   5   2       12.39        6.82     12.48 o
 -14   5   2        1.14       -0.83      4.05 o
 -13   5   2       73.20       64.35     11.35 o
 -12   5   2       76.82       76.02      6.87 o
 -11   5   2       52.56       47.73      4.93 o
 -10   5   2       58.64       41.38      3.19 o
  -9   5   2        5.80        2.89      2.08 o
  -8   5   2       26.68       22.31      2.09 o
  -7   5   2      532.30      487.66     11.48 o
  -6   5   2      170.75      168.68      5.63 o
  -5   5   2      765.29      713.09     14.55 o
  -4   5   2       72.61       71.43      3.17 o
  -3   5   2      255.17      265.87      7.01 o
  -2   5   2        0.53       -0.23      2.08 o
  -1   5   2       33.43       33.26      3.00 o
   0   5   2       10.61       13.37      2.99 o
   1   5   2      771.04      768.46     23.76 o
   3   5   2      423.93      430.27     10.34 o
   4   5   2      995.23     1047.52     22.38 o
   5   5   2      435.50      380.68      9.48 o
   6   5   2        0.80       -0.70      1.76 o
   7   5   2      289.12      303.23      6.73 o
   8   5   2       78.94       87.17      4.48 o
   9   5   2      110.99      111.70      5.70 o
  10   5   2       36.06       37.17      4.27 o
  11   5   2      111.26      102.58      7.25 o
  12   5   2        1.02        4.79      5.68 o
  13   5   2       20.07       18.38      4.42 o
  14   5   2       14.94       11.93      5.56 o
  15   5   2        3.11       -0.76      7.72 o
 -15   6   2        1.04        4.44     11.56 o
 -14   6   2        0.43       -5.95     11.72 o
 -13   6   2       49.06       30.69      9.11 o
 -12   6   2        1.93       -1.37      6.38 o
 -11   6   2       57.17       46.96      6.20 o
 -10   6   2        4.75        3.38      4.04 o
  -9   6   2       30.50       32.17      4.72 o
  -8   6   2       29.32       19.51      3.57 o
  -7   6   2       42.50       40.19      4.15 o
  -6   6   2      433.24      411.94     11.24 o
  -5   6   2      170.15      157.92      6.04 o
  -4   6   2      433.71      459.63     11.01 o
  -3   6   2      149.84      131.37      5.68 o
  -2   6   2     1228.77     1238.11     29.44 o
  -1   6   2      873.72      834.48     20.41 o
   0   6   2        2.87        0.56      2.60 o
   1   6   2        1.70        4.47      2.18 o
   2   6   2       44.57       48.52      3.28 o
   3   6   2        0.13        4.70      2.43 o
   4   6   2     1627.05     1616.68     33.29 o
   5   6   2      362.67      343.58      9.19 o
   6   6   2      382.26      346.70      7.43 o
   7   6   2      421.61      380.23      9.98 o
   8   6   2        2.55       -0.58      2.93 o
   9   6   2       19.95       15.79      3.82 o
  10   6   2       39.88       45.41      5.98 o
  11   6   2        8.03        0.61      5.23 o
  12   6   2        2.64       -3.79      6.77 o
  13   6   2        0.14       -7.65      7.65 o
  14   6   2        1.02       -8.23      8.23 o
 -13   7   2        8.18       11.45      8.10 o
 -12   7   2        0.52        5.80      7.40 o
 -11   7   2       10.86       12.52      7.43 o
 -10   7   2       15.23        9.39      5.12 o
  -9   7   2       11.36       11.16      4.73 o
  -8   7   2      104.90       86.57      7.46 o
  -7   7   2        5.58        1.96      3.51 o
  -6   7   2        0.02       -2.64      3.82 o
  -5   7   2        0.73       -2.42      2.42 o
  -4   7   2      386.93      396.45     11.57 o
  -3   7   2      200.29      204.54      9.07 o
  -2   7   2       14.72       11.74      4.05 o
  -1   7   2       26.33       24.97      4.57 o
   0   7   2       13.81       19.71      3.43 o
   1   7   2      328.45      275.69     10.37 o
   2   7   2      688.80      708.10     28.34 o
   3   7   2      423.19      425.37     20.77 o
   4   7   2        7.89        6.27      3.04 o
   5   7   2        9.21       17.88      4.62 o
   6   7   2       76.32       92.56      6.28 o
   7   7   2        3.30        0.51      2.69 o
   8   7   2        1.11        6.91      3.31 o
   9   7   2       40.42       33.61      7.81 o
  10   7   2        1.95        3.30      4.66 o
  11   7   2       60.30       56.25      9.25 o
  12   7   2       77.47       76.13     10.81 o
 -12   8   2        0.16        4.46      7.40 o
 -11   8   2        9.93        8.16      7.85 o
 -10   8   2        6.01        5.97      7.05 o
  -9   8   2       15.40        9.89      4.97 o
  -8   8   2       10.83       -0.05      5.54 o
  -7   8   2       65.00       69.42      9.52 o
  -6   8   2       23.41       15.29      4.20 o
  -5   8   2        1.37       -0.02      3.30 o
  -4   8   2        9.32        4.71      6.31 o
  -3   8   2        1.33        0.64      3.60 o
  -2   8   2       27.01        8.62      5.19 o
  -1   8   2      352.52      394.09     19.52 o
   0   8   2       21.64       14.86      5.36 o
   1   8   2       44.99       51.22      6.99 o
   2   8   2        9.00        4.51      3.48 o
   3   8   2       64.52       73.68      9.12 o
   4   8   2       30.81       29.95      4.46 o
   5   8   2      123.24      134.89      8.44 o
   6   8   2      244.55      246.52     18.25 o
   7   8   2       16.81       19.86      5.41 o
   8   8   2       57.16       35.71      6.85 o
   9   8   2       33.48       33.02      7.00 o
  10   8   2        1.74       -5.64      5.64 o
  11   8   2        3.83        0.50      9.17 o
 -10   9   2        1.51       -0.71      6.87 o
  -9   9   2       39.88       46.99      8.54 o
  -8   9   2        6.80       -7.83      7.83 o
  -7   9   2       13.68       18.91      8.93 o
  -6   9   2        1.49       -5.06      7.12 o
  -5   9   2        0.75       -3.16      5.22 o
  -4   9   2        1.39       -7.43      7.43 o
  -3   9   2      134.13      155.87     14.51 o
  -2   9   2        8.84       11.08      7.74 o
   0   9   2      179.41      208.63     14.16 o
   1   9   2       52.84       68.64      5.71 o
   2   9   2       34.42       49.51      5.45 o
   3   9   2        3.15        5.79      4.04 o
   4   9   2       10.36       13.42      4.43 o
   5   9   2       30.35       20.97      6.68 o
   6   9   2        7.85        5.80      6.07 o
   7   9   2       10.27        0.84      6.29 o
   8   9   2        2.50        5.80      5.53 o
   9   9   2        3.69       -4.37      5.88 o
  -6  10   2        2.27       -3.61      7.78 o
  -5  10   2       17.60       17.81      8.57 o
  -4  10   2       18.09        7.03      7.96 o
  -3  10   2       17.36       20.62      8.97 o
  -2  10   2       79.97       78.22     11.52 o
   1  10   2        2.48        0.75      6.07 o
 -17   0   3        9.84      -11.52     11.52 o
 -15   0   3      221.93      212.44     11.52 o
 -13   0   3        5.81       -5.09      5.09 o
 -11   0   3      510.25      555.79     19.35 o
  -9   0   3       59.04       54.20      4.15 o
  -7   0   3       23.62       25.19      3.80 o
  -5   0   3     7109.07     6614.95    117.73 o
  -3   0   3      530.05      499.84      9.06 o
  -1   0   3     1258.90     1339.35     19.76 o
   1   0   3    20494.72    19805.70    492.38 o
   3   0   3     3655.50     4021.17     65.00 o
   5   0   3     3238.31     3642.58     53.97 o
   7   0   3       35.84       50.16      3.29 o
   9   0   3      120.34      127.00      5.23 o
  11   0   3     1373.69     1592.07     32.28 o
  13   0   3        2.93        2.88      4.89 o
  15   0   3      103.58      113.79     19.35 o
 -18   1   3        5.17       -6.17      9.81 o
 -17   1   3       42.06       55.40     15.04 o
 -16   1   3       87.88       99.80      7.93 o
 -15   1   3        4.05       -3.84      3.84 o
 -14   1   3       11.60        2.39      3.59 o
 -13   1   3        4.97        0.19      3.08 o
 -12   1   3      181.29      211.39      6.47 o
 -11   1   3        0.01       -1.94      1.94 o
 -10   1   3      217.17      219.65      5.43 o
  -9   1   3       73.96       92.87      3.38 o
  -8   1   3      370.81      447.61      9.42 o
  -7   1   3      616.17      667.75     14.20 o
  -6   1   3      194.07      185.87      4.26 o
  -5   1   3     3340.66     3271.41     43.68 o
  -4   1   3     4326.57     4056.44     53.78 o
  -3   1   3     5494.66     5139.61     57.85 o
  -2   1   3     1473.49     1410.93     17.09 o
  -1   1   3     9090.11     9080.52    164.86 o
   0   1   3     1901.61     1827.11     25.62 o
   1   1   3      663.98      724.41      8.49 o
   2   1   3     1785.38     2007.46     24.66 o
   3   1   3      703.26      687.49     10.45 o
   4   1   3      203.95      209.23      5.03 o
   5   1   3      249.80      228.50      4.58 o
   6   1   3       55.77       73.16      2.14 o
   7   1   3     1313.02     1576.04     17.69 o
   8   1   3      660.14      709.35      9.98 o
   9   1   3     1308.36     1437.40     18.25 o
  10   1   3     1122.58     1247.24     16.46 o
  11   1   3      186.62      202.02      5.46 o
  12   1   3       32.35       40.20      4.02 o
  13   1   3      219.69      247.44      9.21 o
  14   1   3        0.58       -1.69      4.76 o
  15   1   3        2.09        0.95      7.72 o
  16   1   3        2.16        0.16      8.61 o
 -17   2   3       47.33       31.09     10.47 o
 -16   2   3       20.50        7.75      6.61 o
 -15   2   3       15.09        7.54      5.69 o
 -14   2   3       22.64       27.83      4.32 o
 -13   2   3       71.15       79.33      5.14 o
 -12   2   3      120.38      141.77      5.57 o
 -11   2   3        0.33       -1.97      1.97 o
 -10   2   3       88.96      101.55      3.59 o
  -9   2   3      536.53      560.87      9.11 o
  -8   2   3       33.40       34.31      1.94 o
  -7   2   3      101.38      108.39      3.07 o
  -6   2   3     1297.11     1275.37     17.04 o
  -5   2   3       79.81       71.08      2.13 o
  -4   2   3      104.26       63.06      1.91 o
  -3   2   3      221.03      259.63      4.24 o
  -2   2   3     2533.88     2458.96     33.93 o
  -1   2   3     3764.28     3693.45     54.61 o
   0   2   3     4946.50     4310.38     91.03 o
   1   2   3      126.07      122.40      3.35 o
   2   2   3     2114.63     2198.58     48.33 o
   3   2   3     1128.36     1100.57     16.45 o
   4   2   3      171.19      115.23      2.86 o
   5   2   3     2000.46     2221.44     29.75 o
   6   2   3     3133.90     3404.92     46.71 o
   7   2   3       53.29       49.09      2.26 o
   8   2   3       16.79       19.24      1.60 o
   9   2   3        6.69        5.07      1.41 o
  10   2   3       99.80      106.49      3.64 o
  11   2   3        6.34        1.47      2.00 o
  12   2   3       30.26       22.04      3.50 o
  13   2   3       11.36       11.90      4.49 o
  14   2   3       35.09       41.32      5.59 o
  15   2   3        0.49       -9.88     14.80 o
  16   2   3       16.00       15.12     10.02 o
 -17   3   3       45.22       46.48      7.61 o
 -16   3   3        1.97       -0.23      7.89 o
 -15   3   3        1.58       -6.02      6.02 o
 -14   3   3       45.44       33.97      6.04 o
 -13   3   3      419.47      432.95     10.96 o
 -12   3   3      234.22      237.07      6.74 o
 -11   3   3      533.44      502.27      9.03 o
 -10   3   3       40.61       47.37      2.56 o
  -9   3   3     1030.48      944.89     14.13 o
  -8   3   3       48.94       42.28      1.96 o
  -7   3   3       36.41       42.80      1.69 o
  -6   3   3      278.57      256.30      5.14 o
  -5   3   3      744.48      809.91     14.36 o
  -4   3   3     1717.12     1697.27     25.87 o
  -3   3   3     5506.86     5250.41     77.58 o
  -2   3   3      411.37      420.98      8.40 o
  -1   3   3      825.04      883.14     18.11 o
   0   3   3       50.58       61.07      3.19 o
   1   3   3      115.46      172.95      5.93 o
   2   3   3      658.68      724.44     13.83 o
   3   3   3        7.61       25.00      2.21 o
   4   3   3     2350.97     2219.50     31.79 o
   5   3   3      133.52      144.69      2.88 o
   6   3   3      143.96      164.10      3.63 o
   7   3   3      955.32      941.60     13.73 o
   8   3   3      913.27      860.63     11.76 o
   9   3   3      671.37      662.90     10.80 o
  10   3   3      314.61      325.12     12.75 o
  11   3   3        5.76        0.24      3.37 o
  12   3   3        3.55        0.07      3.48 o
  13   3   3       53.99       64.35      6.15 o
  14   3   3       11.69       -0.13      5.60 o
  15   3   3        6.99       -9.65      9.65 o
  16   3   3        0.76       -8.08      8.08 o
 -16   4   3        6.64        5.10      8.86 o
 -15   4   3        2.20        4.07      4.77 o
 -14   4   3       17.56        7.57      7.69 o
 -13   4   3      156.70      141.51      7.10 o
 -12   4   3        3.18        6.60      3.60 o
 -11   4   3        0.12        0.78      2.74 o
 -10   4   3       31.39       23.54      2.77 o
  -9   4   3      105.58      107.93      4.02 o
  -8   4   3       10.39       11.45      2.07 o
  -7   4   3      423.65      440.34      8.52 o
  -6   4   3        2.49        0.95      1.42 o
  -5   4   3      738.22      705.49     17.10 o
  -4   4   3       64.49       64.22      3.45 o
  -3   4   3      127.91      109.71      3.47 o
  -2   4   3        7.88       -0.40      1.60 o
  -1   4   3     2910.88     2940.83     65.36 o
   0   4   3        8.90        9.17      1.94 o
   1   4   3      699.21      735.57     18.06 o
   2   4   3        2.86       11.47      2.26 o
   3   4   3      687.07      601.15     12.71 o
   4   4   3      212.04      232.48      7.54 o
   5   4   3     1588.10     1484.31     20.65 o
   6   4   3      224.01      216.83      4.92 o
   7   4   3      273.51      266.54      6.58 o
   8   4   3        1.18       -1.03      1.92 o
   9   4   3      735.73      690.70     11.99 o
  10   4   3        1.38       -1.16      2.12 o
  11   4   3        0.69       -2.32      2.32 o
  12   4   3      137.45      146.34      8.73 o
  13   4   3        4.67        3.15      6.97 o
  14   4   3        6.13        0.07      5.18 o
  15   4   3       16.05        7.21      4.67 o
 -16   5   3        4.31        3.18      5.93 o
 -15   5   3        0.51       -3.43      5.42 o
 -14   5   3        3.28       -3.94      3.94 o
 -13   5   3      125.34      133.15      8.70 o
 -12   5   3       56.34       55.34      6.30 o
 -11   5   3        4.69       -3.61      4.00 o
 -10   5   3       32.96       22.46      2.99 o
  -9   5   3       87.79      100.05      3.92 o
  -8   5   3       42.67       54.01      3.36 o
  -7   5   3       72.75       62.84      2.79 o
  -6   5   3      154.01      162.68      5.13 o
  -5   5   3      155.05      147.93      4.88 o
  -4   5   3      494.94      481.77     10.14 o
  -3   5   3      106.29       92.16      3.98 o
  -2   5   3       47.80       57.81      3.32 o
  -1   5   3       92.32      104.19      4.31 o
   0   5   3       46.16       36.28     13.28 o
   1   5   3      215.51      232.36      8.74 o
   2   5   3       34.18       28.49      3.19 o
   3   5   3      343.82      389.68      8.74 o
   4   5   3       32.86       28.66      2.72 o
   5   5   3        1.48        0.61      2.12 o
   6   5   3      386.12      343.82      6.90 o
   7   5   3       59.52       47.62      2.98 o
   8   5   3      580.56      591.72     11.71 o
   9   5   3       50.69       51.37      5.80 o
  10   5   3        4.38        6.66      4.50 o
  11   5   3       19.35        9.43      4.84 o
  12   5   3       42.98       52.28      7.66 o
  13   5   3       12.79       -4.76     12.66 o
  14   5   3        0.93       -7.44      7.44 o
 -15   6   3       45.48       59.83     10.49 o
 -14   6   3        9.09       10.27      7.98 o
 -13   6   3        1.38       -2.31      7.12 o
 -12   6   3        0.42       -6.27      6.27 o
 -11   6   3        3.84       -1.03      6.56 o
 -10   6   3        0.07       -3.78      5.55 o
  -9   6   3      276.94      272.43      9.95 o
  -8   6   3       42.89       40.26      4.58 o
  -7   6   3       67.97       64.29      4.79 o
  -6   6   3      215.80      234.16      7.94 o
  -5   6   3       20.86       15.07      2.90 o
  -4   6   3       98.08      106.13      6.00 o
  -3   6   3       40.07       35.89      2.96 o
  -2   6   3      128.24      126.38      5.62 o
  -1   6   3       38.97       35.81      3.31 o
   0   6   3      273.50      258.31     14.25 o
   1   6   3      252.99      270.36     10.58 o
   2   6   3        1.03        0.50      2.10 o
   3   6   3      135.29      133.59      5.32 o
   4   6   3      396.26      392.95     10.64 o
   5   6   3        0.07        0.03      2.68 o
   6   6   3      288.09      301.87      8.19 o
   7   6   3      898.80      892.43     18.70 o
   8   6   3       33.26       31.49      6.32 o
   9   6   3       84.61       83.52      5.83 o
  10   6   3       46.87       42.30      6.12 o
  11   6   3       83.98      117.64     22.07 o
  12   6   3        9.89        5.52      7.74 o
  13   6   3        6.43       -3.09      7.93 o
 -13   7   3        8.69        8.36     10.38 o
 -12   7   3        8.20        5.46      7.63 o
 -11   7   3        7.01        6.85      8.38 o
 -10   7   3        3.42        3.16      5.00 o
  -9   7   3        9.73        0.83      4.60 o
  -8   7   3        0.37        8.97     10.90 o
  -7   7   3        4.53       -0.57      3.72 o
  -6   7   3        1.68       -1.11      3.42 o
  -5   7   3       13.25       15.55      3.74 o
  -4   7   3       39.66       39.25     13.45 o
  -3   7   3      412.11      450.62     16.20 o
  -2   7   3      108.43      128.43      9.72 o
  -1   7   3        0.64        0.13      2.73 o
   0   7   3       33.92       46.61      6.42 o
   1   7   3        0.75       -4.70      4.70 o
   2   7   3        3.12       -3.03      5.19 o
   3   7   3      274.39      289.56      9.77 o
   4   7   3       28.32       30.65      3.90 o
   5   7   3      193.14      165.81      7.82 o
   6   7   3      189.76      176.86      8.44 o
   7   7   3      202.27      178.19      6.50 o
   8   7   3       50.64       53.45      7.63 o
   9   7   3      188.32      228.02     10.59 o
  10   7   3        2.34       -0.62      4.68 o
  11   7   3       29.74       29.50      8.25 o
  12   7   3        0.45       -6.52      6.52 o
 -12   8   3        1.76        0.28      7.93 o
 -11   8   3        7.84        5.17      7.92 o
 -10   8   3       94.47      121.58     22.60 o
  -9   8   3        2.93       -3.43     11.23 o
  -8   8   3       38.59       48.69     15.23 o
  -7   8   3       35.60       36.88      5.40 o
  -6   8   3        2.20        3.80      4.04 o
  -5   8   3        3.97        5.69      3.67 o
  -4   8   3        6.33       -3.14      5.54 o
  -3   8   3       11.04        4.53      4.04 o
  -2   8   3        1.01       -0.92      4.75 o
  -1   8   3      161.58      184.09     12.71 o
   0   8   3       75.59       92.16      9.23 o
   1   8   3        0.27        1.14      4.75 o
   2   8   3        9.76       12.00      5.72 o
   3   8   3       26.00       23.13      3.90 o
   4   8   3        0.15        0.08      3.58 o
   5   8   3        1.59        1.73      3.81 o
   6   8   3       19.90       34.34      7.34 o
   7   8   3       81.79       78.63      7.55 o
   8   8   3       19.55       23.40     15.56 o
   9   8   3       21.60       21.50      6.81 o
  10   8   3       40.44       38.75     10.20 o
 -10   9   3        0.34       -0.38      7.01 o
  -9   9   3       17.41       16.58      9.45 o
  -8   9   3       27.14       20.36      9.59 o
  -7   9   3        0.00        0.75      8.35 o
  -6   9   3        0.01       -3.43      7.96 o
  -5   9   3        2.34       -5.66      5.66 o
  -4   9   3       88.90       95.92      9.54 o
  -3   9   3       31.70       31.74      5.72 o
  -2   9   3       93.20      118.82     11.83 o
  -1   9   3        9.84        9.50      5.98 o
   0   9   3        4.94        4.84      5.85 o
   1   9   3        5.45        6.30      6.46 o
   2   9   3       73.69       88.86     10.33 o
   3   9   3       37.46       39.73      6.84 o
   4   9   3        5.65       10.46      5.01 o
   5   9   3       42.68       40.10      6.95 o
   6   9   3       88.43       69.43      8.57 o
   7   9   3        0.10       -2.10      4.95 o
   8   9   3       58.48       54.23      7.03 o
  -6  10   3       28.73       40.80     10.64 o
  -5  10   3        2.35       -7.52      7.52 o
  -4  10   3        5.85       -2.64      9.19 o
  -3  10   3       12.28        4.18      8.97 o
  -2  10   3        5.93       -2.73      7.96 o
 -18   0   4       21.98       13.37     15.21 o
 -16   0   4        0.01        5.17      9.80 o
 -14   0   4        0.36       -2.06      4.81 o
 -12   0   4       18.76       27.70      5.78 o
 -10   0   4       66.15       95.27      5.40 o
  -8   0   4       58.29       30.64      3.20 o
  -6   0   4     1353.06     1353.39     25.89 o
  -4   0   4     2801.98     2489.85     41.07 o
  -2   0   4    46833.33    42824.58    725.57 o
   0   0   4    30798.73    28081.47    466.57 o
   2   0   4     4696.71     4550.18     75.31 o
   4   0   4     2561.78     2791.63     41.67 o
   6   0   4     6963.90     7997.22    116.68 o
   8   0   4     1737.55     1965.80     33.74 o
  10   0   4      154.11      199.92      7.14 o
  12   0   4       69.73       74.49      5.88 o
  14   0   4      268.42      345.94     29.28 o
  16   0   4      119.77      141.97     22.29 o
 -18   1   4       38.23       45.03     11.76 o
 -17   1   4       10.24        9.38     13.28 o
 -16   1   4        0.09        2.63      4.74 o
 -15   1   4        4.06        5.53      3.60 o
 -14   1   4       53.77       43.32      4.69 o
 -13   1   4       19.18        3.10      3.67 o
 -12   1   4      190.22      199.30      6.20 o
 -11   1   4        3.76        4.96      2.36 o
 -10   1   4       44.02       36.68      3.07 o
  -9   1   4      253.64      284.67      6.41 o
  -8   1   4      629.93      638.24     11.66 o
  -7   1   4       76.13       86.00      2.99 o
  -6   1   4     1341.17     1305.95     19.67 o
  -5   1   4     1025.93     1033.96     14.73 o
  -4   1   4     2806.73     2610.69     30.12 o
  -3   1   4       29.94       30.03      1.14 o
  -2   1   4    12770.40    11802.39    131.95 o
  -1   1   4      942.41      879.67      9.97 o
   0   1   4     6791.77     6428.49     73.98 o
   1   1   4      188.40      172.07      3.24 o
   2   1   4     1505.28     1585.39     17.51 o
   3   1   4    10998.62    11680.23    128.39 o
   4   1   4     3760.98     3840.44     46.94 o
   5   1   4      916.90     1045.26     15.35 o
   6   1   4       21.68       16.02      1.38 o
   7   1   4        5.87       10.54      1.44 o
   8   1   4      228.51      223.11      4.81 o
   9   1   4      526.30      567.29      8.82 o
  10   1   4      269.54      296.34      6.39 o
  11   1   4       28.55       32.01      2.90 o
  12   1   4       81.69       87.79      4.47 o
  13   1   4        6.66       -1.06      4.15 o
  14   1   4       70.54       98.56      9.13 o
  15   1   4      164.42      180.67     15.87 o
  16   1   4       66.38       69.71     30.27 o
 -18   2   4        0.02        1.08     10.82 o
 -17   2   4        0.90       24.13     10.39 o
 -16   2   4       16.87       -6.08      9.84 o
 -15   2   4        3.66        2.15      4.40 o
 -14   2   4      128.63      133.99      6.49 o
 -13   2   4       62.63       59.43      4.75 o
 -12   2   4       18.04       18.84      3.23 o
 -11   2   4       66.25       65.93      3.36 o
 -10   2   4      586.51      574.75      9.61 o
  -9   2   4      114.66      109.37      3.72 o
  -8   2   4       16.61       16.53      1.94 o
  -7   2   4      594.76      617.11      9.30 o
  -6   2   4       42.99       45.05      1.90 o
  -5   2   4      406.65      419.64      6.67 o
  -4   2   4      161.82      211.66      4.16 o
  -3   2   4     2823.70     2560.62     31.94 o
  -2   2   4        3.94        7.33      0.88 o
  -1   2   4     1786.48     1813.58     29.04 o
   0   2   4       21.23       16.08      1.19 o
   1   2   4     1505.92     1393.90     22.69 o
   2   2   4      399.35      357.08      6.05 o
   3   2   4      907.71      931.70     11.26 o
   4   2   4      742.74      898.83     11.95 o
   5   2   4     3093.12     3421.79     45.50 o
   6   2   4       91.60       89.09      2.72 o
   7   2   4     1814.87     1844.86     25.13 o
   8   2   4        0.67        0.48      1.32 o
   9   2   4     1055.17     1058.26     14.14 o
  10   2   4      132.09      138.90      4.16 o
  11   2   4       14.67       19.82      2.76 o
  12   2   4       21.39       26.71      4.07 o
  13   2   4       34.08       21.87      4.87 o
  14   2   4       61.87       76.31      7.17 o
  15   2   4        0.15       -5.96     14.00 o
  16   2   4       38.41       48.06     11.52 o
 -17   3   4        7.42        7.72      6.08 o
 -16   3   4        9.03        1.51      5.54 o
 -15   3   4       21.26       21.78      5.46 o
 -14   3   4        8.37        9.82      3.53 o
 -13   3   4        3.32       -3.01      3.01 o
 -12   3   4       37.85       34.73      3.13 o
 -11   3   4       23.31       21.53      2.53 o
 -10   3   4       68.84       70.09      2.81 o
  -9   3   4        0.28       -1.46      1.46 o
  -8   3   4       12.27        4.15      1.27 o
  -7   3   4      298.80      310.26      5.30 o
  -6   3   4      398.77      360.58      6.40 o
  -5   3   4      206.05      190.98      4.35 o
  -4   3   4      166.42      184.80      4.51 o
  -3   3   4      928.59      919.40     14.61 o
  -2   3   4      761.45      690.59     13.01 o
  -1   3   4       16.52        8.42      1.20 o
   0   3   4      183.60      189.95      6.32 o
   1   3   4       27.75       24.77      1.88 o
   2   3   4      215.35      271.47      6.53 o
   3   3   4     1104.57     1146.34     19.72 o
   4   3   4     5921.77     5894.70     76.82 o
   5   3   4      582.40      625.00      8.75 o
   6   3   4      343.93      339.60      6.18 o
   7   3   4        0.35       -1.59      1.59 o
   8   3   4        0.42        0.04      1.78 o
   9   3   4      328.52      349.35      7.63 o
  10   3   4      597.80      611.23     12.99 o
  11   3   4        0.43        2.33      3.23 o
  12   3   4       38.78       44.93      4.76 o
  13   3   4       91.21       86.20      7.70 o
  14   3   4       92.17       86.57      8.33 o
  15   3   4       10.11        7.19     11.78 o
 -17   4   4       12.60        8.43      8.82 o
 -16   4   4        0.84        0.24      5.58 o
 -15   4   4        8.76        6.36      4.81 o
 -14   4   4      251.69      284.86     13.99 o
 -13   4   4        4.40       -0.67      3.53 o
 -12   4   4       66.90       64.12      5.07 o
 -11   4   4       12.07        5.54      2.71 o
 -10   4   4       47.82       47.29      3.11 o
  -9   4   4       52.01       43.70      2.97 o
  -8   4   4      771.42      760.20     12.79 o
  -7   4   4       52.32       46.58      2.65 o
  -6   4   4      228.50      248.73      5.52 o
  -5   4   4       90.54      102.78      3.88 o
  -4   4   4     1755.64     1651.22     25.19 o
  -3   4   4      842.14      850.83     16.15 o
  -2   4   4        0.10        0.77      1.32 o
  -1   4   4        2.89        7.82      1.94 o
   0   4   4      127.63      130.82      5.27 o
   1   4   4     1096.49     1155.20     27.98 o
   2   4   4       90.04       81.93      3.48 o
   3   4   4      208.70      237.72      6.37 o
   4   4   4      518.64      537.75     10.68 o
   5   4   4       22.31       14.09      1.77 o
   6   4   4      195.61      169.85      4.51 o
   7   4   4      362.57      342.47      7.13 o
   8   4   4      667.70      669.62     11.14 o
   9   4   4      263.61      258.28      5.66 o
  10   4   4       84.37       74.91      3.54 o
  11   4   4        3.66        0.10      3.72 o
  12   4   4      105.30      126.07     10.30 o
  13   4   4       27.36       28.42      7.26 o
  14   4   4        0.25        0.69      6.63 o
  15   4   4        2.81       -5.54      7.48 o
 -16   5   4       27.41       23.37      7.17 o
 -15   5   4       31.77       26.24      8.70 o
 -14   5   4        1.57       -1.44      4.36 o
 -13   5   4        3.20       -1.28      4.26 o
 -12   5   4        2.75        1.49      3.57 o
 -11   5   4       47.48       32.45      4.45 o
 -10   5   4      527.55      511.33     10.58 o
  -9   5   4       49.59       42.85      2.99 o
  -8   5   4      120.95      111.71      4.36 o
  -7   5   4       46.43       71.77      3.77 o
  -6   5   4      141.35      140.13      3.97 o
  -5   5   4      713.20      717.92     11.98 o
  -4   5   4       51.37       49.12      4.06 o
  -3   5   4      151.19      152.16      6.07 o
  -2   5   4       53.22       59.53      3.25 o
  -1   5   4      263.53      258.16     16.99 o
   0   5   4       36.19       26.94      3.94 o
   1   5   4        0.57       -0.29      1.92 o
   2   5   4        0.06       -2.03      2.03 o
   3   5   4      287.71      287.36      7.25 o
   4   5   4      165.33      160.60      5.51 o
   5   5   4      814.90      772.35     13.93 o
   6   5   4       56.54       52.78      2.64 o
   7   5   4       22.68       21.76      2.55 o
   8   5   4       15.64       13.65      2.82 o
   9   5   4       32.65       31.99      4.15 o
  10   5   4      101.32       95.66      6.00 o
  11   5   4      161.96      136.14      8.29 o
  12   5   4        8.14       11.91      6.11 o
  13   5   4        1.35        4.22      8.28 o
  14   5   4        8.83       -6.32      8.55 o
 -15   6   4       37.40       37.70      6.14 o
 -14   6   4        1.47       -1.32      4.21 o
 -13   6   4        8.06        6.02      4.27 o
 -12   6   4       37.30       42.02      5.14 o
 -11   6   4       30.13       26.45      3.26 o
 -10   6   4      132.06      121.59      5.61 o
  -9   6   4        0.24       -1.14      5.54 o
  -8   6   4       79.02       75.03      5.34 o
  -7   6   4      305.50      276.56      9.35 o
  -6   6   4        9.11        3.76      2.86 o
  -5   6   4       53.49       62.15      4.10 o
  -4   6   4      489.44      502.44     16.47 o
  -3   6   4      207.32      234.93     11.89 o
  -2   6   4      283.71      278.96     10.46 o
  -1   6   4      425.25      403.16     14.15 o
   0   6   4      479.35      465.66     30.18 o
   1   6   4      609.57      597.15     18.78 o
   2   6   4     1387.94     1368.82     32.62 o
   3   6   4        0.18       -2.04      2.04 o
   4   6   4      426.08      419.31     11.30 o
   5   6   4      147.31      136.67      5.90 o
   6   6   4      635.74      611.34     14.48 o
   7   6   4      137.48      135.75      5.39 o
   8   6   4      285.27      291.12     10.68 o
   9   6   4        0.40       -3.36      5.34 o
  10   6   4      121.15      118.89      8.45 o
  11   6   4        0.27       -7.54     20.12 o
  12   6   4       25.48       24.19     11.21 o
  13   6   4        1.57       -1.92      7.87 o
 -14   7   4        6.41       -3.01     10.82 o
 -13   7   4        5.45        6.33      8.31 o
 -12   7   4       34.97       31.70     16.29 o
 -11   7   4       21.57       13.71      7.65 o
 -10   7   4      223.72      262.43     12.63 o
  -9   7   4        7.06        5.42      5.45 o
  -8   7   4       61.63       74.34      7.07 o
  -7   7   4        5.89        8.19      4.49 o
  -6   7   4      101.17      122.47      7.20 o
  -5   7   4        8.26        4.82      4.17 o
  -4   7   4      194.33      175.26      9.63 o
  -3   7   4      336.03      347.10     14.08 o
  -2   7   4       55.46       65.07      8.05 o
  -1   7   4      324.03      342.78     18.64 o
   0   7   4      398.04      432.29     22.16 o
   1   7   4      103.71       86.13      9.50 o
   2   7   4       19.58       14.42      6.02 o
   3   7   4       41.53       44.42      3.97 o
   4   7   4      240.59      253.75      9.47 o
   5   7   4       53.15       43.33      4.76 o
   6   7   4       95.87       92.99      5.48 o
   7   7   4       15.20       20.15      5.12 o
   8   7   4        0.01       -3.67      3.67 o
   9   7   4       67.86       59.18      7.71 o
  10   7   4       50.42       55.30      6.80 o
  11   7   4        6.60        6.29      7.51 o
  12   7   4        7.26       -3.73      7.37 o
 -12   8   4       38.64       46.44     10.27 o
 -11   8   4        7.72       14.39      7.89 o
 -10   8   4       35.73       32.21      8.78 o
  -9   8   4        1.88        6.67      6.44 o
  -8   8   4        3.64       -3.33      4.78 o
  -7   8   4        7.10        7.17      4.38 o
  -6   8   4        1.59       -1.19      6.30 o
  -5   8   4       58.41       57.74      5.57 o
  -4   8   4        0.26       -0.41      9.23 o
  -3   8   4      163.81      170.94     12.40 o
  -2   8   4      224.26      208.23     14.38 o
  -1   8   4       33.84       29.50      6.68 o
   0   8   4       17.18       18.25      6.46 o
   1   8   4      156.26      161.06     13.23 o
   2   8   4       72.90       62.26      9.06 o
   3   8   4       45.93       58.17      9.01 o
   4   8   4       86.71       75.13      5.77 o
   5   8   4       80.98       92.40      7.12 o
   6   8   4       84.47       83.75      6.78 o
   7   8   4      215.55      213.07     11.67 o
   8   8   4        3.26        1.99     13.34 o
   9   8   4        7.68        1.62      8.68 o
  10   8   4       15.45       18.80      7.10 o
 -10   9   4       11.28       14.53      8.04 o
  -9   9   4        0.22       -1.19      8.93 o
  -8   9   4       12.63        1.28      9.80 o
  -7   9   4        1.34        9.21      8.09 o
  -6   9   4        2.51       -4.96      4.96 o
  -5   9   4      144.08      183.19     17.40 o
  -4   9   4        2.62        5.28      5.15 o
  -3   9   4        3.67        3.56      8.18 o
  -2   9   4       64.18       54.26      8.79 o
  -1   9   4       50.64       57.86      8.66 o
   0   9   4       18.38       22.12      7.39 o
   1   9   4       40.65       37.50      7.91 o
   2   9   4        2.72        2.55      5.67 o
   5   9   4       36.03       42.56      6.46 o
   6   9   4        5.91        2.48      4.17 o
   7   9   4        1.86        0.30      7.30 o
   8   9   4       46.67       41.88      6.84 o
  -6  10   4        1.28       -4.75      8.53 o
  -5  10   4       23.59       16.58      9.83 o
  -4  10   4       35.78       30.66      7.26 o
  -3  10   4       15.39        6.55      8.79 o
  -2  10   4       51.44       76.64     12.53 o
 -17   0   5       76.87       66.00     10.13 o
 -15   0   5       73.39       81.33      7.95 o
 -13   0   5      949.80      827.05     30.22 o
 -11   0   5      103.38       94.20      5.83 o
  -9   0   5      670.29      633.43     15.81 o
  -7   0   5     1639.76     1500.39     28.86 o
  -5   0   5      407.66      389.10      8.02 o
  -3   0   5     1883.07     2177.01     38.04 o
  -1   0   5    16737.48    15378.85    218.01 o
   1   0   5     6911.66     6537.01     88.03 o
   3   0   5     2934.24     2800.13     48.58 o
   5   0   5     2992.99     3353.49     50.09 o
   7   0   5      383.26      365.66      8.05 o
   9   0   5        3.48        7.73      2.83 o
  11   0   5       49.68       51.01      5.06 o
  13   0   5      306.93      348.24     23.08 o
  15   0   5      133.92      159.38     22.34 o
 -18   1   5       17.71       22.29     11.05 o
 -17   1   5       16.68        8.01      9.05 o
 -16   1   5        2.43       -4.16      5.04 o
 -15   1   5        6.29        5.78      4.14 o
 -14   1   5      403.55      399.07     12.15 o
 -13   1   5      348.08      391.06     22.50 o
 -12   1   5       12.05        8.64      3.88 o
 -11   1   5       11.29        4.46      2.31 o
 -10   1   5       15.31       14.09      2.48 o
  -9   1   5       59.68       71.03      3.24 o
  -8   1   5       51.54       46.56      2.53 o
  -7   1   5        3.62        0.62      1.28 o
  -6   1   5       43.74       60.17      2.36 o
  -5   1   5       65.93       85.30      2.37 o
  -4   1   5        3.29        3.36      0.94 o
  -3   1   5      572.61      582.24      7.70 o
  -2   1   5     1109.05     1080.00     12.22 o
  -1   1   5      251.25      217.93      3.34 o
   0   1   5     3120.68     3036.04     33.78 o
   1   1   5      393.56      354.07      4.79 o
   2   1   5      210.48      197.31      2.88 o
   3   1   5      167.85      172.91      2.93 o
   4   1   5     1568.32     1627.05     18.79 o
   5   1   5      133.57      140.06      2.84 o
   6   1   5      319.53      361.52      5.70 o
   7   1   5      124.00      136.10      3.48 o
   8   1   5      384.86      402.48      6.27 o
   9   1   5        2.05       -0.14      1.77 o
  10   1   5        1.64        2.18      2.09 o
  11   1   5       84.72       85.35      3.93 o
  12   1   5      199.66      198.06      7.02 o
  13   1   5       13.53        4.40      5.02 o
  14   1   5        7.21       17.31     11.26 o
  15   1   5       22.41       31.37     10.18 o
 -18   2   5       17.71        0.51      9.37 o
 -17   2   5        7.91       -7.32      8.64 o
 -16   2   5       42.14       64.59      8.35 o
 -15   2   5        0.36        7.51      6.11 o
 -14   2   5       17.39        2.01      3.66 o
 -13   2   5       68.76       61.40      5.07 o
 -12   2   5      118.47       98.58      4.75 o
 -11   2   5       55.10       48.66      3.35 o
 -10   2   5      483.44      443.24      8.56 o
  -9   2   5      428.50      501.32      8.98 o
  -8   2   5      217.59      215.73      4.77 o
  -7   2   5       55.88       51.91      2.29 o
  -6   2   5      663.59      631.17      9.26 o
  -5   2   5        0.28       -1.00      1.00 o
  -4   2   5      470.38      465.63      7.24 o
  -3   2   5       24.87       15.29      1.32 o
  -2   2   5      134.97      165.74      3.60 o
  -1   2   5     1853.02     1770.35     26.50 o
   0   2   5      508.71      559.39      9.92 o
   1   2   5       79.68       87.04      2.83 o
   2   2   5      857.85      860.56     10.76 o
   3   2   5     3489.23     3734.06     40.31 o
   4   2   5      957.32      908.64     10.97 o
   5   2   5      130.95      146.02      3.68 o
   6   2   5      204.62      246.88      4.86 o
   7   2   5       36.76       37.71      2.58 o
   8   2   5      858.80      874.44     13.36 o
   9   2   5      367.70      382.47      8.25 o
  10   2   5       53.11       54.49      3.21 o
  11   2   5       48.54       43.70      4.29 o
  12   2   5      158.38      176.99      7.77 o
  13   2   5        0.04       -3.60      3.98 o
  14   2   5      165.65      180.42     11.96 o
  15   2   5        4.84       -3.40      8.19 o
 -17   3   5        0.36        3.09      5.56 o
 -16   3   5        7.09       12.70      5.84 o
 -15   3   5      146.36      135.20      9.97 o
 -14   3   5        1.98       -3.52      3.52 o
 -13   3   5      120.47      112.50      5.18 o
 -12   3   5      317.85      315.10      7.45 o
 -11   3   5      193.58      187.99      5.18 o
 -10   3   5       47.57       46.63      2.51 o
  -9   3   5      962.55      969.44     13.20 o
  -8   3   5      205.12      200.56      4.60 o
  -7   3   5       11.22       11.22      1.71 o
  -6   3   5      144.51      168.32      4.34 o
  -5   3   5     5111.26     5077.18     74.62 o
  -4   3   5      988.37      968.21     14.45 o
  -3   3   5      290.41      327.02      5.33 o
  -2   3   5     1197.46     1202.77     19.87 o
  -1   3   5       23.39       29.05      1.66 o
   0   3   5     1531.40     1575.92     25.67 o
   1   3   5     1459.40     1421.24     25.71 o
   2   3   5     1124.55     1209.88     22.49 o
   3   3   5      570.79      698.53     13.03 o
   4   3   5      165.44      167.20      3.96 o
   5   3   5      563.43      505.83      7.68 o
   6   3   5       33.57       37.90      3.38 o
   7   3   5     1613.17     1635.17     20.13 o
   8   3   5      163.93      160.79      4.43 o
   9   3   5      615.29      618.03     12.37 o
  10   3   5       39.71       55.32      4.36 o
  11   3   5      890.55      883.32     17.53 o
  12   3   5        2.34        3.87      3.90 o
  13   3   5       27.90       38.21      6.54 o
  14   3   5        2.19        9.06      5.75 o
  15   3   5       63.38       65.49     12.19 o
 -17   4   5        2.73        0.98      6.24 o
 -16   4   5        0.14        3.61      6.07 o
 -15   4   5        0.07        6.80      5.00 o
 -14   4   5       70.96       72.61      7.64 o
 -13   4   5       35.72       38.34      4.64 o
 -12   4   5       19.79       20.48      3.90 o
 -11   4   5      203.57      198.63      6.21 o
 -10   4   5       17.46        7.38      2.62 o
  -9   4   5      187.52      193.81      5.47 o
  -8   4   5       18.39       13.28      2.15 o
  -7   4   5      452.30      436.23      9.35 o
  -6   4   5        2.27       -1.57      1.59 o
  -5   4   5      594.39      581.16     12.64 o
  -4   4   5      250.07      257.24      5.29 o
  -3   4   5      311.12      289.79      6.87 o
  -2   4   5      486.38      422.80      8.74 o
  -1   4   5      214.90      176.04      6.38 o
   0   4   5      173.16      171.51      9.72 o
   1   4   5       89.21       67.91      4.14 o
   2   4   5      708.71      706.00     14.10 o
   3   4   5     1116.01     1068.25     20.52 o
   4   4   5       35.88       27.63      2.43 o
   5   4   5      438.80      410.93      7.31 o
   6   4   5        5.13        7.44      1.96 o
   7   4   5        2.67       -1.53      2.15 o
   8   4   5        7.29        5.92      2.79 o
   9   4   5      495.73      478.97      8.87 o
  10   4   5      192.82      168.65      5.57 o
  11   4   5       29.09       39.09      4.19 o
  12   4   5       31.52       18.81      6.95 o
  13   4   5      123.42      148.80     11.81 o
  14   4   5        2.21       -1.73      7.46 o
 -16   5   5       78.42       58.93      8.68 o
 -15   5   5        0.00        5.86      5.72 o
 -14   5   5       57.64       55.62      6.90 o
 -13   5   5       12.37       12.73      5.17 o
 -12   5   5       17.99       12.89      4.06 o
 -11   5   5       71.09       61.28      4.79 o
 -10   5   5      275.48      285.16      8.93 o
  -9   5   5      303.54      333.77      7.43 o
  -8   5   5      104.54      104.77      3.97 o
  -7   5   5        3.91        2.22      1.56 o
  -6   5   5       64.97       82.19      3.48 o
  -5   5   5       87.76      102.31      3.71 o
  -4   5   5      387.07      368.11      9.76 o
  -3   5   5       38.87       37.03      4.03 o
  -2   5   5      136.51      129.82      4.54 o
  -1   5   5      355.73      357.46     10.44 o
   0   5   5      272.17      269.23      8.67 o
   1   5   5       58.88       49.44      3.75 o
   2   5   5       37.00       42.71      2.79 o
   3   5   5       34.31       34.75      2.81 o
   4   5   5       64.24       74.48      6.02 o
   5   5   5      447.11      421.16      9.35 o
   6   5   5      876.76      839.99     13.77 o
   7   5   5        4.70        6.84      2.35 o
   8   5   5      160.85      167.92      6.61 o
   9   5   5        0.27       -0.22      3.16 o
  10   5   5       42.78       50.62      7.52 o
  11   5   5       71.72       65.83      8.12 o
  12   5   5       94.23      125.76     10.67 o
  13   5   5        3.72        3.34      8.70 o
 -15   6   5        0.04        2.12      4.88 o
 -14   6   5        0.06        0.28      4.54 o
 -13   6   5       43.59       39.86      7.83 o
 -12   6   5       42.56       35.53      5.23 o
 -11   6   5      225.19      215.56      8.61 o
 -10   6   5       23.79       26.79      3.62 o
  -9   6   5       44.00       46.33      3.10 o
  -8   6   5       10.80       16.61      3.57 o
  -7   6   5      338.10      339.35     10.56 o
  -6   6   5       32.48       15.25      3.38 o
  -5   6   5        2.72        1.02      2.64 o
  -4   6   5       86.49       77.76      4.29 o
  -3   6   5      361.13      377.68     11.56 o
  -2   6   5       62.34       65.64      4.58 o
  -1   6   5      202.47      219.63      9.04 o
   0   6   5      209.03      192.65      7.27 o
   1   6   5      422.76      380.40     11.60 o
   2   6   5      140.43      128.71      6.59 o
   3   6   5      170.46      179.98      5.89 o
   4   6   5      160.91      144.58      5.70 o
   5   6   5      982.58     1019.89     19.00 o
   6   6   5       35.23       34.57      2.97 o
   7   6   5       64.59       47.89      3.65 o
   8   6   5       60.71       54.92      5.10 o
   9   6   5      194.94      180.72      9.66 o
  10   6   5        0.44       -4.77      4.77 o
  11   6   5       71.61       73.77     18.29 o
  12   6   5        1.03        0.57      7.66 o
 -14   7   5        8.14        0.29     11.54 o
 -13   7   5       46.71       61.49     15.10 o
 -12   7   5       18.02       17.96      8.39 o
 -11   7   5       86.80       99.71     11.01 o
 -10   7   5       17.67       13.92      7.94 o
  -9   7   5       27.32       39.34     12.77 o
  -8   7   5       42.16       32.90      5.40 o
  -7   7   5        2.78        1.80      3.94 o
  -6   7   5      174.54      182.97     17.83 o
  -5   7   5      165.52      176.66      8.52 o
  -4   7   5        3.66       -4.56      5.34 o
  -3   7   5      368.19      391.16     18.00 o
  -2   7   5       45.39       24.01      6.64 o
  -1   7   5       52.87       55.22      8.18 o
   0   7   5       28.86       22.91      6.90 o
   1   7   5       15.88       12.84      6.33 o
   2   7   5      125.75      121.26     11.65 o
   3   7   5      101.35      115.11      8.71 o
   4   7   5       94.06       83.47      5.95 o
   5   7   5      365.35      327.44     13.01 o
   6   7   5      171.06      174.30      8.36 o
   7   7   5      320.85      307.35     14.32 o
   8   7   5       55.99       48.81      5.47 o
   9   7   5        8.49       -1.02      4.46 o
  10   7   5        4.98        0.84      6.66 o
  11   7   5       39.17       38.81     22.75 o
 -12   8   5       62.67       55.50     10.77 o
 -11   8   5       23.56       17.03      8.79 o
 -10   8   5        7.94       14.81      7.66 o
  -9   8   5       33.05       33.55     11.17 o
  -8   8   5       25.68       34.35     20.03 o
  -7   8   5        8.18        7.54      4.61 o
  -6   8   5      114.88      148.04     14.10 o
  -5   8   5        9.21        0.90      3.83 o
  -4   8   5        0.32       -3.40      4.39 o
  -3   8   5        4.33       -6.16      6.16 o
  -2   8   5       69.29       77.52      9.50 o
  -1   8   5      125.54      148.44     13.01 o
   0   8   5       45.79       45.07      8.31 o
   1   8   5       78.86       70.70      9.54 o
   2   8   5        0.03       11.30      6.07 o
   3   8   5        5.09        4.09      5.89 o
   4   8   5       75.64       77.80      6.30 o
   5   8   5       18.81       15.30      5.50 o
   6   8   5        2.79        8.37      4.30 o
   7   8   5       61.27       66.53     12.36 o
   8   8   5        9.35        5.74      5.52 o
   9   8   5        0.01       -2.56      5.51 o
  10   8   5       35.40       30.35     12.57 o
 -10   9   5        4.08        3.91      7.71 o
  -9   9   5        0.22       15.78     10.99 o
  -8   9   5        5.61       -3.47      9.50 o
  -7   9   5        9.71       11.74     10.38 o
  -6   9   5      100.96      129.59      8.44 o
  -5   9   5       21.62       18.37      6.04 o
  -4   9   5       56.04       62.37      5.91 o
  -3   9   5       12.42        4.70      6.49 o
  -2   9   5       41.76       48.15      8.93 o
  -1   9   5        5.86       -5.14      5.58 o
   0   9   5       46.73       57.91      9.32 o
   1   9   5       48.81       57.47      9.15 o
   5   9   5       19.24        9.63      4.97 o
   6   9   5       96.81       96.67     14.25 o
   7   9   5       16.86       27.27     12.14 o
  -6  10   5       11.59        0.40      8.97 o
  -5  10   5        9.53       -3.57      8.84 o
  -4  10   5        2.97       -5.69      6.08 o
  -3  10   5        0.26       -8.31      8.31 o
  -2  10   5        7.39        5.01      9.19 o
 -18   0   6        4.21       39.48     15.56 o
 -16   0   6      144.42      122.77      9.37 o
 -14   0   6      131.40      149.56     12.10 o
 -12   0   6      250.02      265.03     11.97 o
 -10   0   6       54.05       52.25      4.37 o
  -8   0   6     3365.66     3448.86     63.45 o
  -6   0   6      488.61      618.29     12.02 o
  -4   0   6     3739.45     3668.85     63.46 o
  -2   0   6     1133.36     1106.00     18.32 o
   0   0   6    19068.98    18118.80    255.05 o
   2   0   6       15.52       18.61      1.64 o
   4   0   6     1930.40     1980.18     30.40 o
   6   0   6     1451.35     1528.45     24.51 o
   8   0   6      533.57      580.03     11.59 o
  10   0   6      528.68      538.53     14.24 o
  12   0   6      365.85      416.61     14.05 o
  14   0   6       22.17       12.55      8.84 o
 -18   1   6       48.75       61.00     23.13 o
 -17   1   6       44.76       55.40      8.59 o
 -16   1   6       15.62       14.02      5.21 o
 -15   1   6        0.99       -3.98      3.98 o
 -14   1   6      347.52      294.47     11.69 o
 -13   1   6      277.72      241.11     11.49 o
 -12   1   6      157.03      140.17      6.81 o
 -11   1   6      363.48      360.52      8.61 o
 -10   1   6      211.89      189.80      5.44 o
  -9   1   6      533.69      551.32      9.64 o
  -8   1   6        0.36        0.58      1.44 o
  -7   1   6      299.97      316.56      6.03 o
  -6   1   6     3768.69     3603.90     43.60 o
  -5   1   6     4614.43     4196.90     48.17 o
  -4   1   6     2740.40     2686.93     32.33 o
  -3   1   6       10.73        9.57      1.06 o
  -2   1   6     1559.88     1417.75     16.38 o
  -1   1   6       80.36       68.40      1.76 o
   0   1   6      481.43      443.64      6.03 o
   1   1   6      198.47      176.65      3.23 o
   2   1   6     1651.47     1686.94     18.11 o
   3   1   6     1000.09      959.97     11.24 o
   4   1   6     2095.09     2164.88     23.97 o
   5   1   6      148.84      183.09      3.39 o
   6   1   6        2.02        2.47      1.21 o
   7   1   6      306.38      313.61      5.04 o
   8   1   6        3.81        2.69      1.56 o
   9   1   6        3.62        0.14      2.17 o
  10   1   6      301.20      327.73      6.92 o
  11   1   6       11.34        8.44      2.84 o
  12   1   6       25.67       34.68      5.42 o
  13   1   6      168.82      203.02     10.63 o
  14   1   6      155.37      156.62     12.29 o
  15   1   6       52.25       46.40     11.77 o
 -18   2   6        0.01       13.44      9.77 o
 -17   2   6        0.07        7.42     10.73 o
 -16   2   6       36.31       24.57      9.26 o
 -15   2   6       67.59       85.62     23.74 o
 -14   2   6       28.34       25.68      4.25 o
 -13   2   6      285.00      307.20      9.28 o
 -12   2   6        0.20       -3.30      3.30 o
 -11   2   6       17.01       15.06      3.32 o
 -10   2   6      961.53      991.30     15.64 o
  -9   2   6      813.65      748.48     11.52 o
  -8   2   6     1987.96     2025.86     26.83 o
  -7   2   6      807.44      761.07     11.13 o
  -6   2   6        4.73       -0.31      1.18 o
  -5   2   6      665.02      599.95      8.61 o
  -4   2   6      346.90      358.20      5.98 o
  -3   2   6     1642.78     1520.41     19.58 o
  -2   2   6       79.99       80.17      2.11 o
  -1   2   6       13.77       14.18      1.16 o
   0   2   6      539.46      437.31      7.68 o
   1   2   6      565.75      533.86      7.49 o
   2   2   6      120.11      103.62      2.44 o
   3   2   6      912.12      856.79     10.34 o
   4   2   6      450.14      417.98      6.05 o
   5   2   6       39.23       30.20      1.82 o
   6   2   6      561.77      599.73      8.98 o
   7   2   6      107.42      101.38      3.39 o
   8   2   6       20.48       36.95      2.69 o
   9   2   6       21.15       26.73      3.12 o
  10   2   6      265.41      276.97      8.32 o
  11   2   6       46.95       37.35      4.19 o
  12   2   6        6.09        2.51      3.72 o
  13   2   6        0.53        0.96      4.30 o
  14   2   6        2.58       -4.67      5.20 o
  15   2   6        8.70       27.33     10.24 o
 -17   3   6       39.03       40.62      9.98 o
 -16   3   6       21.38       24.83     10.95 o
 -15   3   6       91.99      105.39      8.87 o
 -14   3   6        1.04       -3.73      3.73 o
 -13   3   6       30.02       29.62      3.25 o
 -12   3   6      516.39      496.28     11.36 o
 -11   3   6       96.42       84.97      3.68 o
 -10   3   6      181.09      177.76      5.05 o
  -9   3   6      110.96      115.52      3.73 o
  -8   3   6       72.68       77.19      2.89 o
  -7   3   6     1105.74     1180.73     19.21 o
  -6   3   6      134.93      149.59      4.21 o
  -5   3   6       68.50       76.36      2.65 o
  -4   3   6       51.89       62.37      2.14 o
  -3   3   6      151.81      158.95      3.35 o
  -2   3   6     1191.75     1136.33     19.10 o
  -1   3   6      592.67      579.71     10.50 o
   0   3   6       44.41       39.65      3.21 o
   1   3   6       42.45       35.83      2.27 o
   2   3   6     1294.26     1363.80     21.53 o
   3   3   6       11.64        5.77      1.35 o
   4   3   6      575.60      597.86      9.04 o
   5   3   6      393.26      376.85      6.19 o
   6   3   6       19.28        9.53      1.74 o
   7   3   6       11.33       15.31      2.14 o
   8   3   6     1281.39     1263.84     18.98 o
   9   3   6      101.63       89.46      4.13 o
  10   3   6        6.10        5.90      3.12 o
  11   3   6      204.82      220.95      7.98 o
  12   3   6      125.02      132.35      8.40 o
  13   3   6       51.66       47.11      6.63 o
  14   3   6       51.98       45.01     10.60 o
 -17   4   6       32.99       14.53      7.36 o
 -16   4   6       76.24       76.31     16.36 o
 -15   4   6      102.85      119.29     10.38 o
 -14   4   6       58.68       51.04      6.03 o
 -13   4   6       17.61        7.68      3.96 o
 -12   4   6       38.92       33.50      5.32 o
 -11   4   6       74.61       72.77      3.05 o
 -10   4   6      430.79      413.15     10.94 o
  -9   4   6      230.47      228.97      6.03 o
  -8   4   6      111.52      107.64      4.70 o
  -7   4   6       44.29       48.51      3.03 o
  -6   4   6      570.87      566.95     12.30 o
  -5   4   6       78.96       68.08      2.63 o
  -4   4   6      263.76      235.63      5.11 o
  -3   4   6      627.66      693.06     12.70 o
  -2   4   6        0.14        0.91      1.75 o
  -1   4   6      154.44      166.76      4.47 o
   0   4   6      476.89      456.05      9.48 o
   1   4   6       87.38       95.32      4.46 o
   2   4   6       41.97       30.75      2.65 o
   3   4   6      356.35      336.74      7.60 o
   4   4   6        2.69       -1.39      1.39 o
   5   4   6      354.35      363.38      6.90 o
   6   4   6      751.94      760.21     12.35 o
   7   4   6      170.66      182.34      5.55 o
   8   4   6      104.51      104.35      4.94 o
   9   4   6       11.16       13.16      2.58 o
  10   4   6      215.87      188.73      5.79 o
  11   4   6        0.17        1.81      4.25 o
  12   4   6        2.36       -0.44      5.08 o
  13   4   6       21.09       18.44      7.49 o
  14   4   6       18.62       18.67      7.91 o
 -16   5   6        1.27       -0.09      5.79 o
 -15   5   6        0.86        2.36      5.06 o
 -14   5   6        2.58       -3.18      4.55 o
 -13   5   6       36.58       38.45      7.71 o
 -12   5   6        0.54       -3.67      3.67 o
 -11   5   6       49.57       47.90      4.45 o
 -10   5   6       80.68       79.36      6.18 o
  -9   5   6      366.70      379.74     10.28 o
  -8   5   6        3.18        2.78      2.26 o
  -7   5   6      326.57      332.48      9.22 o
  -6   5   6        7.21        6.78      2.37 o
  -5   5   6       10.71        3.17      2.13 o
  -4   5   6      337.78      343.05      8.65 o
  -3   5   6      197.66      214.44      6.43 o
  -2   5   6      183.91      187.21      5.02 o
  -1   5   6        0.36        0.00      2.07 o
   0   5   6        8.08        8.74      2.59 o
   1   5   6       35.27       34.12      3.61 o
   2   5   6       43.47       44.05      2.88 o
   3   5   6      363.24      357.51      8.97 o
   4   5   6       56.27       43.61      3.60 o
   5   5   6       23.31       14.04      1.93 o
   6   5   6       15.92       15.51      2.36 o
   7   5   6       32.66       31.32      3.03 o
   8   5   6        3.42        4.29      3.06 o
   9   5   6      111.35      115.18      5.84 o
  10   5   6       46.98       52.52      6.04 o
  11   5   6        0.25        4.11      6.01 o
  12   5   6       36.44       33.14      7.61 o
  13   5   6       28.03       17.99     15.34 o
 -15   6   6       61.68       68.50      7.50 o
 -14   6   6        8.77        6.94      8.18 o
 -13   6   6        3.32       -4.22      4.22 o
 -12   6   6        0.85       -2.60      3.99 o
 -11   6   6       38.16       39.52      4.74 o
 -10   6   6        3.59        7.57      3.10 o
  -9   6   6      110.63      123.95      5.02 o
  -8   6   6      118.10      119.23      4.67 o
  -7   6   6        4.27       -2.28      2.46 o
  -6   6   6      133.85      126.65      4.50 o
  -5   6   6      189.67      184.67      6.46 o
  -4   6   6      963.43      939.26     18.55 o
  -3   6   6      551.83      539.88     12.59 o
  -2   6   6        7.17       -0.44      2.41 o
  -1   6   6       53.76       58.38      5.81 o
   0   6   6       75.58      102.10      5.87 o
   1   6   6       86.51       93.16      9.20 o
   2   6   6      200.11      229.47      8.08 o
   3   6   6        0.56        1.14      2.29 o
   4   6   6      767.07      765.69     16.39 o
   5   6   6      213.24      198.22      6.47 o
   6   6   6      129.08      145.18      6.53 o
   7   6   6       15.85        5.63      2.89 o
   8   6   6       17.23       22.84      4.25 o
   9   6   6        2.86       -3.12      4.59 o
  10   6   6       93.01      106.55     12.64 o
  11   6   6        0.96       -6.99      6.99 o
  12   6   6       29.14       33.06     10.08 o
 -14   7   6       16.80        6.72      9.08 o
 -13   7   6        0.63       -7.81      7.81 o
 -12   7   6       26.41       31.00     13.89 o
 -11   7   6        0.87       -6.82      6.82 o
 -10   7   6        0.97       -0.37      7.14 o
  -9   7   6       12.16        9.23     10.16 o
  -8   7   6       38.20       45.15      5.77 o
  -7   7   6       35.97       38.55      5.43 o
  -6   7   6       76.14       74.21      6.20 o
  -5   7   6        1.50        3.97      3.80 o
  -4   7   6       14.52       17.00      6.14 o
  -3   7   6        2.70        9.77      4.86 o
  -2   7   6       70.82       63.23      8.62 o
  -1   7   6       50.84       43.40      7.87 o
   0   7   6       34.70       39.35      7.91 o
   1   7   6      170.78      178.15      9.11 o
   2   7   6      125.55      124.20      8.18 o
   3   7   6        6.78        3.74      2.57 o
   4   7   6       20.64       31.30      4.50 o
   5   7   6       35.55       35.26      3.75 o
   6   7   6        7.76        6.16      4.72 o
   7   7   6        7.54       -0.14      4.89 o
   8   7   6        3.58        3.33      5.40 o
   9   7   6      115.02      106.54      7.76 o
  10   7   6       18.97       27.30      7.76 o
  11   7   6        0.07       -1.27      7.52 o
 -12   8   6        2.22        1.53      8.79 o
 -11   8   6        2.91        5.85      8.07 o
 -10   8   6        1.76        7.19      7.43 o
  -9   8   6        5.72       11.74     10.24 o
  -8   8   6        2.50        9.46     14.88 o
  -7   8   6        9.99        8.14      4.73 o
  -6   8   6        6.71       -1.77      4.26 o
  -5   8   6       34.84       38.97      5.25 o
  -4   8   6       57.53       53.88      6.82 o
  -3   8   6       76.15       72.33      8.20 o
  -2   8   6        7.49       -4.44      5.58 o
  -1   8   6        2.68        9.76      6.60 o
   0   8   6        8.84        7.25      6.11 o
   1   8   6       95.27      110.27     11.83 o
   2   8   6       19.96       17.37      6.77 o
   3   8   6       13.77       10.60      6.60 o
   4   8   6       52.58       56.10      6.07 o
   5   8   6      210.58      229.47     13.89 o
   6   8   6        0.24       -3.99      3.99 o
   7   8   6      129.13      105.92      8.79 o
   8   8   6        6.26       -3.41      4.84 o
   9   8   6       21.49       18.50      6.86 o
 -10   9   6        0.00       16.31     11.48 o
  -9   9   6        3.63       -1.98     11.04 o
  -8   9   6       38.74       46.25     12.79 o
  -7   9   6       63.39       88.29     14.51 o
  -6   9   6       27.66       15.55      7.40 o
  -5   9   6       39.27       30.78      5.53 o
  -4   9   6        2.91        1.66      5.39 o
  -3   9   6       19.82       20.57      5.87 o
  -2   9   6       72.61       58.61      9.85 o
  -1   9   6       57.83       62.43      9.59 o
   0   9   6       58.17       51.49      9.59 o
   6   9   6        0.86        1.10      4.06 o
   7   9   6        1.71       -2.33      4.77 o
  -6  10   6       12.29        9.85     10.68 o
  -5  10   6        0.48        1.26     12.44 o
  -4  10   6       45.62       39.56      7.78 o
  -3  10   6       11.22        2.59      9.19 o
  -2  10   6       29.03       26.16     10.46 o
 -17   0   7       46.12       43.76      8.26 o
 -15   0   7      238.13      194.33     18.55 o
 -13   0   7      558.87      558.31     23.70 o
 -11   0   7        4.00       -2.84      2.84 o
  -9   0   7      282.54      300.67      9.52 o
  -7   0   7      136.32      150.76      5.28 o
  -5   0   7     1293.88     1291.61     23.89 o
  -3   0   7        0.76        5.21      1.39 o
  -1   0   7     1314.49     1226.99     18.77 o
   1   0   7     3518.94     3136.18     45.51 o
   3   0   7     2544.73     2594.66     41.44 o
   5   0   7     1175.89     1144.37     18.88 o
   7   0   7      349.29      341.69      8.02 o
   9   0   7     1914.81     1949.12     34.41 o
  11   0   7      557.26      610.97     16.22 o
  13   0   7      402.82      471.22     24.04 o
  15   0   7       75.50       70.52     18.86 o
 -18   1   7        0.52       -5.21      8.46 o
 -17   1   7        0.76       -6.15      6.15 o
 -16   1   7       16.29        2.82      4.62 o
 -15   1   7        0.46        2.00      5.37 o
 -14   1   7      133.09      150.77     10.12 o
 -13   1   7        2.19       -3.74      3.74 o
 -12   1   7       31.52       10.72      3.94 o
 -11   1   7      150.61      128.68      4.77 o
 -10   1   7       34.69       33.85      2.66 o
  -9   1   7      657.64      666.89     11.17 o
  -8   1   7        1.49        2.21      1.38 o
  -7   1   7       81.47      124.60      3.37 o
  -6   1   7       22.32       10.03      1.30 o
  -5   1   7      275.23      261.54      4.35 o
  -4   1   7        1.51       -0.98      0.98 o
  -3   1   7     1408.52     1390.61     16.30 o
  -2   1   7       21.98       27.35      1.25 o
  -1   1   7     2950.51     2862.68     32.14 o
   0   1   7       11.13       16.49      0.97 o
   1   1   7      423.77      348.90      5.08 o
   2   1   7      487.33      504.42      6.49 o
   3   1   7     1227.76     1235.84     14.27 o
   4   1   7     1667.08     1541.07     17.60 o
   5   1   7      461.44      444.71      6.12 o
   6   1   7        6.05        1.07      1.26 o
   7   1   7        2.13       -1.29      1.29 o
   8   1   7       34.75       32.05      2.25 o
   9   1   7      374.88      399.82      7.28 o
  10   1   7      338.34      353.54      7.31 o
  11   1   7      165.55      166.74      5.84 o
  12   1   7        2.15        0.14      4.62 o
  13   1   7        1.85        2.08      7.35 o
  14   1   7        5.15       20.70      7.77 o
  15   1   7       13.19       24.86     16.07 o
 -18   2   7       18.46       27.05      7.24 o
 -17   2   7       21.22       35.89     10.31 o
 -16   2   7        2.56       -6.67      7.29 o
 -15   2   7       14.66       17.10      6.31 o
 -14   2   7      108.96       98.78      9.65 o
 -13   2   7       49.15       44.30      5.00 o
 -12   2   7      182.48      165.47      7.70 o
 -11   2   7       65.38       67.30      3.74 o
 -10   2   7        0.11       -1.84      1.84 o
  -9   2   7       21.28       29.02      2.27 o
  -8   2   7     1705.81     1586.84     22.51 o
  -7   2   7      538.42      539.07      8.88 o
  -6   2   7      568.12      542.67      8.20 o
  -5   2   7       31.69       39.66      1.95 o
  -4   2   7      556.76      497.53      7.89 o
  -3   2   7        0.20       -1.01      1.01 o
  -2   2   7     1029.01      971.84     12.77 o
  -1   2   7       32.08       38.16      1.56 o
   0   2   7      113.87       90.57      2.32 o
   1   2   7      353.24      359.48      5.30 o
   2   2   7      207.77      204.52      4.58 o
   3   2   7       70.91       62.47      2.10 o
   4   2   7      748.58      864.39     11.11 o
   5   2   7      300.23      325.83      5.53 o
   6   2   7      119.43      111.37      3.25 o
   7   2   7        4.58        4.09      1.86 o
   8   2   7      528.10      510.56      9.21 o
   9   2   7      141.73      133.16      5.34 o
  10   2   7        7.18        8.51      3.38 o
  11   2   7        0.34        5.01      3.66 o
  12   2   7      178.66      208.24     11.06 o
  13   2   7        8.34        5.07      4.91 o
  14   2   7       98.77      112.36     17.59 o
 -17   3   7       53.98       48.89      8.13 o
 -16   3   7       46.54       52.86      7.62 o
 -15   3   7      266.59      262.09     15.78 o
 -14   3   7        3.92        1.58      4.55 o
 -13   3   7       34.32       21.85      3.43 o
 -12   3   7       29.91       22.71      3.11 o
 -11   3   7      771.82      707.20     14.50 o
 -10   3   7        4.58        2.32      2.05 o
  -9   3   7        1.67        0.51      1.73 o
  -8   3   7        0.28       -1.40      1.40 o
  -7   3   7      739.60      776.76     13.54 o
  -6   3   7      179.50      181.39      4.55 o
  -5   3   7      733.33      811.90     12.07 o
  -4   3   7      128.16      129.61      3.28 o
  -3   3   7      399.71      374.73      5.83 o
  -2   3   7     2151.67     2182.21     33.19 o
  -1   3   7        2.98        2.00      1.07 o
   0   3   7      151.80      155.31      4.18 o
   1   3   7      714.08      748.16     12.71 o
   2   3   7      503.00      565.67      9.36 o
   3   3   7        4.54        7.01      1.39 o
   4   3   7      116.29      115.88      3.23 o
   5   3   7      892.38      938.46     12.80 o
   6   3   7        2.07        0.13      1.62 o
   7   3   7      157.32      168.43      4.98 o
   8   3   7        4.45       -0.38      2.50 o
   9   3   7      204.86      220.08      6.84 o
  10   3   7      115.62      114.88      5.44 o
  11   3   7      122.24      128.49      6.88 o
  12   3   7       22.21       26.59      6.00 o
  13   3   7        1.75       -0.97      5.54 o
  14   3   7        7.89       17.10     16.69 o
 -17   4   7       10.42       -5.38      5.89 o
 -16   4   7       39.61       53.40      8.84 o
 -15   4   7        7.77        4.08      5.35 o
 -14   4   7        2.14       -3.68      4.25 o
 -13   4   7      274.10      264.44     11.04 o
 -12   4   7        3.34        6.57      2.68 o
 -11   4   7       44.74       53.65      3.15 o
 -10   4   7      437.94      429.04      8.12 o
  -9   4   7       52.51       50.46      2.69 o
  -8   4   7       43.42       38.49      2.96 o
  -7   4   7      208.10      203.76      5.22 o
  -6   4   7      310.53      310.74      7.13 o
  -5   4   7       16.39       20.68      1.93 o
  -4   4   7      865.10      970.41     13.91 o
  -3   4   7     1511.57     1505.16     22.09 o
  -2   4   7       47.41       42.42      4.28 o
  -1   4   7      676.17      664.61     12.05 o
   0   4   7      265.25      285.96      7.01 o
   1   4   7      189.45      183.84      5.45 o
   2   4   7        5.56        6.58      2.18 o
   3   4   7      146.84      162.26      5.18 o
   4   4   7      142.32      155.68      4.06 o
   5   4   7       32.49       26.71      2.50 o
   6   4   7       36.23       42.69      3.02 o
   7   4   7      726.09      705.03     13.70 o
   8   4   7        0.79        3.04      2.72 o
   9   4   7        8.07       10.02      2.53 o
  10   4   7        8.87        7.43      2.92 o
  11   4   7       56.78       67.89      9.29 o
  12   4   7        7.84        8.35      9.04 o
  13   4   7       90.04       97.57     10.53 o
 -16   5   7       56.53       59.92     15.50 o
 -15   5   7        0.40       -0.46      4.97 o
 -14   5   7       72.84       55.76      7.18 o
 -13   5   7        0.01       -4.07      4.07 o
 -12   5   7      125.63      137.15      7.65 o
 -11   5   7        9.31        3.40      3.31 o
 -10   5   7       32.45       35.09      3.98 o
  -9   5   7       86.70       83.80      5.25 o
  -8   5   7        9.62        4.81      2.64 o
  -7   5   7        0.11       -2.26      2.26 o
  -6   5   7      652.56      664.87     14.22 o
  -5   5   7        1.34        0.04      1.72 o
  -4   5   7      622.23      631.55     12.28 o
  -3   5   7      208.99      213.94      5.85 o
  -2   5   7       38.45       43.39      2.56 o
  -1   5   7      118.84      124.52      4.06 o
   0   5   7        7.48        6.39      2.01 o
   1   5   7      296.91      284.01      8.17 o
   2   5   7        1.05        0.67      2.06 o
   3   5   7        1.99        0.17      2.22 o
   4   5   7       24.13       18.38      2.72 o
   5   5   7        5.69       -0.34      1.91 o
   6   5   7      584.10      558.76     11.04 o
   7   5   7      114.01       97.23      4.95 o
   8   5   7        7.36        6.10      3.15 o
   9   5   7        4.36        0.96      3.66 o
  10   5   7       66.72       76.62      6.23 o
  11   5   7       16.37       16.68      5.79 o
  12   5   7        9.81       19.02      8.83 o
  13   5   7        8.61        1.80      9.08 o
 -15   6   7        0.89       -5.01      5.01 o
 -14   6   7        4.24        4.78      5.58 o
 -13   6   7        0.27       -1.16      4.18 o
 -12   6   7        6.39        0.28      4.62 o
 -11   6   7      143.66      132.19      8.36 o
 -10   6   7        5.99        2.74      3.06 o
  -9   6   7      105.68      101.14      5.23 o
  -8   6   7       24.92       19.30      2.88 o
  -7   6   7      116.78      121.08      5.32 o
  -6   6   7        0.79       -0.26      2.49 o
  -5   6   7        7.39        5.44      2.33 o
  -4   6   7        0.05       -0.46      2.13 o
  -3   6   7       72.11       66.85      3.88 o
  -2   6   7      120.67      109.91      6.59 o
  -1   6   7        0.06       -2.69      2.69 o
   0   6   7       85.45       89.68      6.90 o
   1   6   7        5.52       11.95      3.32 o
   2   6   7       87.63      106.07      4.64 o
   3   6   7       51.59       36.97      3.90 o
   4   6   7       37.49       38.67      3.71 o
   5   6   7       33.48       26.56      3.33 o
   6   6   7       74.67       63.35      3.92 o
   7   6   7       67.78       69.04      4.76 o
   8   6   7       13.52       10.09      4.13 o
   9   6   7       46.46       37.62      5.33 o
  10   6   7       21.61       28.92      8.15 o
  11   6   7       14.95       23.32      8.23 o
  12   6   7       20.98       16.42      9.34 o
 -14   7   7       25.80       12.18     13.41 o
 -13   7   7        2.68        0.05      8.17 o
 -12   7   7       12.33       12.50      8.72 o
 -11   7   7       18.12       27.38     11.10 o
 -10   7   7       35.16       49.82      9.12 o
  -9   7   7       19.24        7.57      6.13 o
  -8   7   7        2.02        1.69      4.28 o
  -7   7   7       68.44       62.87      6.24 o
  -6   7   7       55.96       43.00      5.44 o
  -5   7   7      308.11      343.23     12.51 o
  -4   7   7        3.12       -0.99      3.32 o
  -3   7   7        8.08        3.90      4.72 o
  -2   7   7        1.83       -0.18      3.29 o
  -1   7   7       18.67        8.63      6.62 o
   0   7   7      378.09      427.10     16.02 o
   1   7   7      455.66      474.20     17.58 o
   2   7   7       17.31        7.31      3.87 o
   3   7   7       76.62       72.82      4.53 o
   4   7   7        0.38       -1.04      5.63 o
   5   7   7      244.08      239.74     12.03 o
   6   7   7       43.72       38.64      7.80 o
   7   7   7       65.82       69.74      6.40 o
   8   7   7        0.78        0.65     12.64 o
   9   7   7       45.16       43.14      8.04 o
  10   7   7       24.66        8.24      7.44 o
 -12   8   7       56.53       70.07     13.06 o
 -11   8   7       11.82       18.37      8.81 o
 -10   8   7       11.09       12.53     11.65 o
  -9   8   7        1.82       19.92     11.96 o
  -8   8   7      106.81      107.77     15.92 o
  -7   8   7       36.07       36.77      5.82 o
  -6   8   7       94.13      103.87      7.52 o
  -5   8   7       57.83       59.47      5.99 o
  -4   8   7        9.45        3.00      4.10 o
  -3   8   7      155.78      141.51     10.40 o
  -2   8   7       80.77       86.62     11.17 o
  -1   8   7       20.11       12.44      6.86 o
   0   8   7        5.88        8.09      6.24 o
   1   8   7        1.03        3.25      6.11 o
   2   8   7       10.92        8.93      6.86 o
   4   8   7       45.51       38.91      5.58 o
   5   8   7        3.63        5.10      4.97 o
   6   8   7        4.71        0.77      4.34 o
   7   8   7        0.27       -6.57     11.81 o
   8   8   7       15.46        6.34      5.62 o
  -9   9   7        4.36        8.31     11.48 o
  -8   9   7       14.57       24.31     11.87 o
  -7   9   7        0.15       -8.79      8.79 o
  -6   9   7       40.91       61.31     17.46 o
  -5   9   7       21.39       13.59      6.44 o
  -4   9   7        6.32       -1.19      5.44 o
  -3   9   7        5.02        6.02      9.15 o
   6   9   7       42.21       26.64      8.71 o
  -5  10   7        5.54       -4.98      6.67 o
  -4  10   7       16.12       20.30      6.80 o
  -3  10   7       66.33       55.75     12.53 o
  -2  10   7        1.26       -4.00      9.06 o
 -18   0   8       28.62       15.30     14.25 o
 -16   0   8        1.79       -9.09     20.16 o
 -14   0   8       97.09       99.89     19.79 o
 -12   0   8       11.39        5.13      4.78 o
 -10   0   8      151.56      151.40      7.05 o
  -8   0   8       86.41       94.38      7.35 o
  -6   0   8      384.23      307.09      7.85 o
  -4   0   8     4897.86     5082.87     81.24 o
  -2   0   8      668.46      523.38      9.80 o
   0   0   8     1963.36     1773.84     26.50 o
   2   0   8     6096.03     6004.13     93.14 o
   4   0   8      908.69      805.69     14.80 o
   6   0   8      777.49      780.84     14.16 o
   8   0   8     1444.89     1437.22     24.32 o
  10   0   8      173.17      160.00     10.57 o
  12   0   8        1.16       -6.15      6.15 o
  14   0   8       96.03      115.81     20.05 o
 -18   1   8        3.42      -15.39     15.39 o
 -17   1   8        2.13       -0.17      6.34 o
 -16   1   8        3.32        5.66     12.97 o
 -15   1   8       14.37       11.46      5.16 o
 -14   1   8      272.58      261.92     10.85 o
 -13   1   8      294.15      292.20     11.00 o
 -12   1   8      191.76      165.50      7.68 o
 -11   1   8       12.00        7.08      2.62 o
 -10   1   8       82.96       84.78      3.62 o
  -9   1   8        0.69        0.68      1.66 o
  -8   1   8      384.19      391.46      6.96 o
  -7   1   8        0.73       -0.53      1.14 o
  -6   1   8      588.33      586.16      8.21 o
  -5   1   8       83.43       85.24      2.40 o
  -4   1   8      470.72      458.08      6.71 o
  -3   1   8      158.49      171.79      3.17 o
  -2   1   8     1940.97     1897.48     21.91 o
  -1   1   8      548.80      543.44      7.02 o
   0   1   8      252.72      211.78      3.47 o
   1   1   8       50.07       53.79      1.80 o
   2   1   8      411.70      401.76      5.75 o
   3   1   8       24.82       26.93      2.05 o
   4   1   8      193.59      175.11      3.51 o
   5   1   8       77.16       61.54      2.12 o
   6   1   8       81.92       82.13      2.57 o
   7   1   8      191.28      186.12      4.08 o
   8   1   8        2.31        3.87      2.00 o
   9   1   8       12.33       10.51      2.33 o
  10   1   8       13.83        8.53      2.83 o
  11   1   8        2.91        2.51      3.19 o
  12   1   8       74.84       83.22      9.24 o
  13   1   8       84.44       78.30     10.81 o
  14   1   8       11.31       25.46      8.15 o
 -18   2   8        0.05        0.33      6.07 o
 -17   2   8        7.26       15.51      6.43 o
 -16   2   8       68.81       77.56      8.39 o
 -15   2   8       63.54       68.32      5.74 o
 -14   2   8        4.12       -3.18      3.71 o
 -13   2   8       75.42       69.20      5.17 o
 -12   2   8      436.22      455.13     11.50 o
 -11   2   8        8.04        0.38      2.49 o
 -10   2   8       77.48       78.96      3.57 o
  -9   2   8       22.83       20.74      2.26 o
  -8   2   8        7.04        3.10      1.76 o
  -7   2   8      119.67      133.86      3.80 o
  -6   2   8      138.89      146.69      3.50 o
  -5   2   8      783.97      746.06     11.35 o
  -4   2   8       60.48       76.37      2.57 o
  -3   2   8       39.15       48.93      1.86 o
  -2   2   8      549.34      503.51      7.31 o
  -1   2   8       75.39       51.30      1.85 o
   0   2   8        1.96        4.72      1.07 o
   1   2   8      113.38      117.10      2.60 o
   2   2   8     1100.68     1209.63     15.27 o
   3   2   8      500.96      508.53      7.54 o
   4   2   8      479.38      481.50      7.15 o
   5   2   8       57.73       58.18      2.48 o
   6   2   8        3.56       -0.90      1.61 o
   7   2   8      154.45      160.35      4.74 o
   8   2   8       80.40       74.27      4.93 o
   9   2   8       63.48       63.86      4.23 o
  10   2   8       77.29       76.07      7.78 o
  11   2   8        1.63        2.69      3.74 o
  12   2   8       27.16       40.00      5.67 o
  13   2   8       44.23       50.87      8.77 o
  14   2   8       47.81       36.32      8.21 o
 -17   3   8        1.83       10.13      7.12 o
 -16   3   8       21.95       27.35      9.34 o
 -15   3   8       72.92       87.50      8.51 o
 -14   3   8       24.09       18.79      6.02 o
 -13   3   8       21.26       37.36      4.75 o
 -12   3   8       10.99        5.63      2.97 o
 -11   3   8       29.67       19.90      3.03 o
 -10   3   8       34.98       35.50      2.74 o
  -9   3   8       67.19       69.13      3.06 o
  -8   3   8       15.60        8.11      1.99 o
  -7   3   8       31.45       44.41      2.67 o
  -6   3   8      631.14      604.70      9.76 o
  -5   3   8     1136.03     1211.02     17.28 o
  -4   3   8      319.33      339.81      6.09 o
  -3   3   8      513.39      578.36      8.46 o
  -2   3   8       66.10       63.13      2.48 o
  -1   3   8       69.43       54.60      2.36 o
   0   3   8      365.79      362.39      7.80 o
   1   3   8        0.09       -0.03      1.23 o
   2   3   8     1413.07     1343.58     17.71 o
   3   3   8        8.91        2.74      1.30 o
   4   3   8        4.34        3.43      1.84 o
   5   3   8       79.13       73.85      2.78 o
   6   3   8      325.89      279.77      6.22 o
   7   3   8      157.29      136.03      4.59 o
   8   3   8       80.39       87.70      4.01 o
   9   3   8       59.58       60.74      4.27 o
  10   3   8       77.15       80.93      5.43 o
  11   3   8       33.91       40.67      5.53 o
  12   3   8      242.58      271.47     11.56 o
  13   3   8        0.04       -2.67      5.69 o
 -17   4   8       22.68       26.59     13.15 o
 -16   4   8       88.75       96.29     10.85 o
 -15   4   8        0.83        5.87      9.72 o
 -14   4   8       44.14       43.08      6.66 o
 -13   4   8        0.17        0.66      4.50 o
 -12   4   8       11.84        5.67      3.85 o
 -11   4   8      118.39      125.41      4.50 o
 -10   4   8       66.96       74.34      3.75 o
  -9   4   8      103.58       99.38      3.98 o
  -8   4   8       91.02      102.29      3.98 o
  -7   4   8      292.80      295.11      7.03 o
  -6   4   8      361.01      342.51      7.33 o
  -5   4   8      770.24      794.44     11.34 o
  -4   4   8        9.43        7.67      1.47 o
  -3   4   8      195.48      231.86      6.10 o
  -2   4   8        8.64       16.57      2.00 o
  -1   4   8      216.00      221.47      5.47 o
   0   4   8       34.16       29.10      2.45 o
   1   4   8       14.56        9.55      1.98 o
   2   4   8        5.43       10.27      1.88 o
   3   4   8        0.60       -0.29      1.42 o
   4   4   8       18.81       16.12      2.03 o
   5   4   8      128.29      120.34      4.21 o
   6   4   8       57.78       52.12      3.59 o
   7   4   8       22.07       19.08      3.15 o
   8   4   8       50.44       51.79      4.09 o
   9   4   8       51.81       54.16      5.33 o
  10   4   8       76.67       77.12      7.25 o
  11   4   8      100.14       94.34      8.25 o
  12   4   8        6.63       -0.06      5.82 o
  13   4   8        0.78        0.27      6.52 o
 -16   5   8        0.14       10.27      6.67 o
 -15   5   8        2.43       -6.99      9.17 o
 -14   5   8       12.36       21.75      5.68 o
 -13   5   8        3.01        3.22      5.93 o
 -12   5   8       66.15       47.88      7.55 o
 -11   5   8       30.52       22.15      3.87 o
 -10   5   8       83.17       78.96      6.48 o
  -9   5   8        0.52        0.10      2.74 o
  -8   5   8        0.30       -2.80      2.81 o
  -7   5   8      387.54      409.53     10.40 o
  -6   5   8       14.54       17.35      2.59 o
  -5   5   8       11.06       12.61      2.19 o
  -4   5   8      155.74      156.49      4.88 o
  -3   5   8        0.06        0.55      1.98 o
  -2   5   8       24.50       29.71      2.49 o
  -1   5   8       58.82       60.46      3.19 o
   0   5   8      350.26      301.12      8.70 o
   1   5   8      334.78      324.23      8.46 o
   2   5   8      334.20      346.39      9.06 o
   3   5   8        1.75       -0.22      2.12 o
   4   5   8       81.51       89.19      3.69 o
   5   5   8       45.30       35.37      2.83 o
   6   5   8        1.24        0.07      2.54 o
   7   5   8       19.48       14.93      3.29 o
   8   5   8        0.23       -2.60      3.42 o
   9   5   8        0.23        3.98      4.39 o
  10   5   8        0.03       -1.21      4.66 o
  11   5   8      113.05      113.04      8.77 o
  12   5   8        5.61       12.08      6.01 o
 -15   6   8        0.00       -0.94      5.37 o
 -14   6   8        9.56        5.60      5.31 o
 -13   6   8        8.52        6.32      4.90 o
 -12   6   8        9.50        8.97      4.66 o
 -11   6   8        2.71        1.61      4.34 o
 -10   6   8      135.65      135.32      7.31 o
  -9   6   8       15.04       16.36      4.75 o
  -8   6   8        0.09        0.14      2.98 o
  -7   6   8      284.24      314.28      8.93 o
  -6   6   8      611.06      638.91     15.73 o
  -5   6   8      219.59      219.06      6.17 o
  -4   6   8      159.48      158.94      5.83 o
  -3   6   8        1.60       -0.75      2.91 o
  -2   6   8      275.82      268.13      7.08 o
  -1   6   8      682.81      705.91     16.41 o
   0   6   8      218.52      246.88      9.88 o
   1   6   8       87.23       89.58      4.61 o
   2   6   8      511.75      479.03     11.42 o
   3   6   8      238.44      219.07      7.33 o
   4   6   8       91.01       91.96      4.79 o
   5   6   8       27.80       23.05      2.83 o
   6   6   8      104.95      116.11      5.17 o
   7   6   8        2.31       -2.41      3.14 o
   8   6   8       42.58       38.58      4.98 o
   9   6   8        7.51       -1.24      4.30 o
  10   6   8       24.13       23.31      6.71 o
  11   6   8        1.43        2.55      7.94 o
 -14   7   8       15.37       11.48     12.88 o
 -13   7   8        3.83       -2.43      4.18 o
 -12   7   8       16.21        9.76      4.46 o
 -11   7   8        9.58       11.91      5.33 o
 -10   7   8       40.93       55.20      6.25 o
  -9   7   8        2.85       -2.17      8.51 o
  -8   7   8       10.69        9.02      3.53 o
  -7   7   8      140.35      132.90      5.43 o
  -6   7   8        3.59        2.09      2.83 o
  -5   7   8        9.93        2.19      3.74 o
  -4   7   8       66.62       57.72      4.14 o
  -3   7   8       88.46       83.20      7.27 o
  -2   7   8       35.12       42.15      5.41 o
  -1   7   8      160.57      153.85      9.26 o
   0   7   8      165.24      163.85      9.80 o
   1   7   8       13.48       18.87      5.07 o
   2   7   8       51.47       51.88      5.55 o
   3   7   8        0.73        0.54      2.95 o
   4   7   8        3.86       -4.68      4.68 o
   5   7   8       59.87       50.04      5.00 o
   6   7   8       19.36       18.25      4.43 o
   7   7   8        6.74        3.03      4.27 o
   8   7   8        3.68       -3.12      4.77 o
   9   7   8       17.43       10.56      6.90 o
  10   7   8       43.10       47.58      9.16 o
 -12   8   8       17.12       13.40      9.86 o
 -11   8   8       19.14       23.88      9.54 o
 -10   8   8        0.38        1.45     11.04 o
  -9   8   8        7.45       21.32     11.39 o
  -8   8   8       39.12       34.12     11.96 o
  -7   8   8       38.28       64.56     10.57 o
  -6   8   8       13.10       12.48      4.75 o
  -5   8   8       10.71        9.48      4.42 o
  -4   8   8       76.32       72.88      6.60 o
  -3   8   8      102.93      108.90      9.26 o
  -2   8   8      184.76      196.45     16.62 o
  -1   8   8       37.44       38.38      9.06 o
   0   8   8       37.67       43.62      9.32 o
   1   8   8       25.69       24.07      4.88 o
   2   8   8       11.60       11.04      6.02 o
   3   8   8       22.64       32.32      7.78 o
   4   8   8       45.81       35.68      9.30 o
   5   8   8      108.41      101.50      7.30 o
   6   8   8        2.63        2.70      4.29 o
   7   8   8       14.48        2.55      9.30 o
   8   8   8       15.36       16.57      6.23 o
  -9   9   8       15.54       10.82     10.86 o
  -8   9   8       21.93       16.05     12.18 o
  -7   9   8        7.85        7.12      7.17 o
  -6   9   8       12.50        3.23     11.98 o
  -5   9   8       38.42       49.91     12.25 o
  -4   9   8        0.31       -2.83      4.97 o
  -3   9   8       70.30       79.19     13.37 o
  -4  10   8        7.40        8.59      6.19 o
  -3  10   8        7.92       25.90     11.48 o
  -2  10   8        0.02        2.11     10.02 o
 -17   0   9        0.15       15.87     13.28 o
 -15   0   9      625.65      551.15     34.76 o
 -13   0   9      252.86      271.63     14.86 o
 -11   0   9      544.38      517.91     14.69 o
  -9   0   9      895.47      876.85     35.20 o
  -7   0   9      130.97      134.47      5.24 o
  -5   0   9     2195.54     2173.42     36.28 o
  -3   0   9     3177.39     3280.10     57.40 o
  -1   0   9      189.14      304.24      6.68 o
   1   0   9       17.77       17.14      2.67 o
   3   0   9      189.71      224.38      5.96 o
   5   0   9       15.54       10.14      2.35 o
   7   0   9        3.58       -0.66      2.62 o
   9   0   9        3.28        1.32      3.67 o
  11   0   9        2.26        8.44      7.17 o
  13   0   9       64.27       66.26     16.40 o
 -18   1   9       23.11       25.59     10.79 o
 -17   1   9       41.75       27.95      9.80 o
 -16   1   9      122.78      115.94      9.78 o
 -15   1   9        0.46        6.94      5.12 o
 -14   1   9        1.29       -4.38      4.38 o
 -13   1   9        1.75        0.32      4.42 o
 -12   1   9       13.55        3.44      3.82 o
 -11   1   9      118.31       97.16      4.64 o
 -10   1   9       29.02       33.76      2.64 o
  -9   1   9      135.79      132.46      4.03 o
  -8   1   9      338.36      321.48      5.94 o
  -7   1   9        2.21        0.58      1.27 o
  -6   1   9        4.72        1.60      1.27 o
  -5   1   9     1771.18     1869.76     23.10 o
  -4   1   9      979.78     1055.28     13.00 o
  -3   1   9        4.99        7.42      1.29 o
  -2   1   9     2875.24     2845.90     33.59 o
  -1   1   9       48.38       53.42      1.79 o
   0   1   9     1147.60     1097.38     13.18 o
   1   1   9       44.60       60.79      2.04 o
   2   1   9      332.51      370.12      5.53 o
   3   1   9       23.48       30.41      1.67 o
   4   1   9        0.17       -0.47      1.02 o
   5   1   9      113.88       97.96      2.91 o
   6   1   9       26.78       22.61      1.83 o
   7   1   9      370.21      356.29      6.44 o
   8   1   9      185.75      183.21      4.86 o
   9   1   9       45.43       41.82      3.34 o
  10   1   9        1.00       -0.63      2.73 o
  11   1   9       18.25       15.31      4.54 o
  12   1   9       62.84       56.03      8.66 o
  13   1   9       58.28       77.46      9.79 o
  14   1   9       12.37       -6.19      6.40 o
 -18   2   9       10.58       30.02      7.43 o
 -17   2   9        1.68       -1.31      7.01 o
 -16   2   9       51.46       32.97      8.50 o
 -15   2   9       13.90        8.69      5.47 o
 -14   2   9      166.92      166.12      7.74 o
 -13   2   9       13.61        6.98      3.73 o
 -12   2   9      342.24      352.00      9.91 o
 -11   2   9      184.87      172.91      5.69 o
 -10   2   9      898.94      893.96     14.38 o
  -9   2   9      417.98      372.99      7.42 o
  -8   2   9      262.40      259.67      5.47 o
  -7   2   9      398.23      392.70      6.53 o
  -6   2   9       56.51       57.56      2.12 o
  -5   2   9      675.30      771.66     11.83 o
  -4   2   9     1201.60     1211.27     16.33 o
  -3   2   9        6.25        1.50      1.19 o
  -2   2   9      225.07      232.39      4.48 o
  -1   2   9        1.08        1.14      1.10 o
   0   2   9       71.58      112.68      2.94 o
   1   2   9      904.19      897.95     11.70 o
   2   2   9        0.13       -1.06      1.19 o
   3   2   9      482.30      456.48      7.16 o
   4   2   9       19.28       26.46      1.93 o
   5   2   9      322.34      323.50      5.81 o
   6   2   9      175.85      179.12      4.49 o
   7   2   9       20.06       21.03      3.24 o
   8   2   9       42.40       39.64      3.65 o
   9   2   9      139.26      139.73      6.20 o
  10   2   9       20.89       17.79      4.20 o
  11   2   9       76.97       72.34      6.51 o
  12   2   9       64.56       74.25     10.68 o
  13   2   9        4.27        9.71      6.92 o
 -17   3   9       70.70       53.09      9.38 o
 -16   3   9        4.65        6.87      6.02 o
 -15   3   9       13.09       20.31      6.06 o
 -14   3   9       62.68       69.19      9.99 o
 -13   3   9       71.44       75.89      5.85 o
 -12   3   9       45.52       57.00      4.56 o
 -11   3   9      390.33      364.43      8.23 o
 -10   3   9       86.87       72.48      3.46 o
  -9   3   9      131.27      125.68      4.51 o
  -8   3   9       30.96       37.59      3.17 o
  -7   3   9     1395.09     1319.53     20.29 o
  -6   3   9      664.57      658.49     10.56 o
  -5   3   9        9.76        5.21      1.52 o
  -4   3   9       36.49       34.39      2.12 o
  -3   3   9       49.56       64.90      2.32 o
  -2   3   9      613.39      639.94      9.12 o
  -1   3   9       28.81       20.66      1.72 o
   0   3   9       28.90       32.14      1.93 o
   1   3   9      511.90      539.04      8.14 o
   2   3   9        4.23        6.52      1.37 o
   3   3   9      149.12      134.10      3.36 o
   4   3   9      126.76      105.75      3.13 o
   5   3   9       35.73       36.77      2.46 o
   6   3   9        0.16       -2.00      2.00 o
   7   3   9       54.68       54.81      3.69 o
   8   3   9       31.18       29.01      3.49 o
   9   3   9      527.11      539.78     11.76 o
  10   3   9       15.00       12.41      4.20 o
  11   3   9       32.00       23.36      4.78 o
  12   3   9       67.55       77.88      8.62 o
  13   3   9      119.88      116.25     10.21 o
 -17   4   9        0.49        1.32      6.20 o
 -16   4   9       21.16       32.05     14.14 o
 -15   4   9        7.38        6.96      8.29 o
 -14   4   9        0.14       -2.91      6.27 o
 -13   4   9       39.83       30.10      4.77 o
 -12   4   9       10.73        6.75      3.51 o
 -11   4   9       19.12       14.75      2.89 o
 -10   4   9       79.95       79.21      4.61 o
  -9   4   9      412.56      430.52      8.84 o
  -8   4   9       41.35       39.17      2.99 o
  -7   4   9        3.48        4.82      1.88 o
  -6   4   9      188.41      199.69      5.18 o
  -5   4   9      685.41      706.60     10.97 o
  -4   4   9        7.64        7.41      1.58 o
  -3   4   9      520.04      489.54      8.74 o
  -2   4   9       49.22       47.75      2.41 o
  -1   4   9       28.57       23.28      2.54 o
   0   4   9        1.13        1.26      1.70 o
   1   4   9       99.29       78.24      3.32 o
   2   4   9       38.01       35.64      2.20 o
   3   4   9        0.81       -1.55      1.55 o
   4   4   9       82.19       84.68      3.50 o
   5   4   9      100.12       86.71      4.08 o
   6   4   9        5.60       -1.18      2.51 o
   7   4   9      122.48      110.70      5.06 o
   8   4   9       58.08       62.34      4.91 o
   9   4   9       33.65       33.94      4.80 o
  10   4   9       65.27       78.22      7.71 o
  11   4   9      164.29      176.94     10.69 o
  12   4   9       15.65       12.87      6.31 o
 -16   5   9       24.05       21.22     12.49 o
 -15   5   9        1.66        2.35      6.02 o
 -14   5   9        2.36        2.07     10.25 o
 -13   5   9        1.54       -3.51      4.56 o
 -12   5   9       38.04       34.95      7.00 o
 -11   5   9        0.07       -1.52      3.12 o
 -10   5   9        0.95       -2.85      2.85 o
  -9   5   9        3.21       -2.35      2.78 o
  -8   5   9      115.95      128.81      6.10 o
  -7   5   9       91.50      102.22      6.08 o
  -6   5   9      555.13      554.64     11.66 o
  -5   5   9        1.33       -0.26      1.91 o
  -4   5   9        1.67       -0.10      1.56 o
  -3   5   9       79.02       93.18      3.41 o
  -2   5   9      584.15      586.80     11.35 o
  -1   5   9      204.03      190.60      6.85 o
   0   5   9        4.65        2.07      2.67 o
   1   5   9        0.10       -0.65      2.29 o
   2   5   9       57.16       57.57      3.44 o
   3   5   9      145.50      156.06      5.72 o
   4   5   9      254.31      269.08      6.50 o
   5   5   9       32.87       29.31      3.33 o
   6   5   9        7.05        5.38      2.89 o
   7   5   9        0.82       -2.86      2.86 o
   8   5   9       23.87       20.46      4.57 o
   9   5   9       23.41       21.60      4.77 o
  10   5   9       42.27       55.12      7.05 o
  11   5   9        0.03       -2.85      8.35 o
  12   5   9       12.92       20.14     13.23 o
 -15   6   9       11.06        2.30      6.17 o
 -14   6   9       24.18       18.55      5.77 o
 -13   6   9        0.22       -4.48      4.48 o
 -12   6   9        0.06        6.37      5.27 o
 -11   6   9       60.58       61.10     11.12 o
 -10   6   9        4.61       -0.30      3.63 o
  -9   6   9       48.64       54.94      5.07 o
  -8   6   9        3.65       -4.09      4.56 o
  -7   6   9        2.84       -2.77      4.21 o
  -6   6   9       29.54       44.01      4.25 o
  -5   6   9        0.28        0.52      2.16 o
  -4   6   9       16.47       16.03      2.91 o
  -3   6   9        1.40       -2.52      2.52 o
  -2   6   9       61.56       64.52      4.25 o
  -1   6   9      219.16      236.33      7.92 o
   0   6   9      133.07      148.57      7.74 o
   1   6   9       63.46       53.76      3.83 o
   2   6   9        2.05       -1.04      4.65 o
   3   6   9       84.46       93.69      4.66 o
   4   6   9       23.80       22.18      3.29 o
   5   6   9       23.80       21.45      3.14 o
   6   6   9      138.91      141.91      6.42 o
   7   6   9       32.35       33.22      4.33 o
   8   6   9       18.78        7.55      4.26 o
   9   6   9       47.87       28.25      6.45 o
  10   6   9       25.79       22.24      6.77 o
 -13   7   9       36.97       33.50      6.47 o
 -12   7   9        1.53       -4.79      5.05 o
 -11   7   9        8.63       16.74      5.03 o
 -10   7   9        1.52        2.00      7.65 o
  -9   7   9       51.61       51.69      6.55 o
  -8   7   9        8.70       -1.05      3.71 o
  -7   7   9       97.35      116.54      6.63 o
  -6   7   9        1.13        1.88      3.10 o
  -5   7   9       99.04       96.41      5.45 o
  -4   7   9        1.51       -2.74      2.74 o
  -3   7   9      132.89      163.20     10.20 o
  -2   7   9      147.11      131.20      6.82 o
  -1   7   9        3.74       -1.42      4.23 o
   0   7   9       51.02       46.49      8.86 o
   1   7   9       26.18       27.47      5.39 o
   2   7   9       40.53       42.74      4.24 o
   3   7   9      315.78      318.30     23.24 o
   4   7   9        7.22        3.93      3.45 o
   5   7   9       40.03       39.24      4.84 o
   6   7   9       34.41       30.97      5.03 o
   7   7   9       20.86       16.47      5.00 o
   8   7   9       10.47       19.86      5.52 o
   9   7   9       25.37       26.62      9.87 o
 -12   8   9       17.32        0.97     11.92 o
 -11   8   9       29.63       41.29     16.55 o
 -10   8   9       36.38       64.33     15.96 o
  -9   8   9        1.49       -5.89      9.72 o
  -8   8   9        7.79       21.10     11.52 o
  -7   8   9       73.31       78.60     10.88 o
  -6   8   9       15.34       13.56      6.25 o
  -5   8   9        0.44        2.05      9.83 o
  -4   8   9       44.04       43.72      5.30 o
  -3   8   9       22.21       25.94      6.87 o
  -2   8   9        0.04        3.21      3.86 o
  -1   8   9       37.40       34.43      6.73 o
   0   8   9       16.62       11.30      6.02 o
   1   8   9        0.56       -2.81      5.45 o
   2   8   9      100.84      107.06     10.99 o
   3   8   9        3.84       -3.34      6.02 o
   4   8   9        3.05       -2.29      4.07 o
   5   8   9        0.81        2.51      3.61 o
   6   8   9        7.87        7.99      5.54 o
   7   8   9        5.15       -2.40      5.56 o
  -9   9   9        0.18       13.37     12.31 o
  -8   9   9       55.71       70.13     15.04 o
  -7   9   9        1.13       -6.87      8.49 o
  -6   9   9       24.60       32.24      7.61 o
  -5   9   9        0.31       -0.77      5.52 o
  -4   9   9        2.88        2.63      5.74 o
  -3   9   9        0.01       -8.40      8.40 o
  -2  10   9        2.44       -8.66      9.50 o
 -18   0  10       21.68      -12.05     12.05 o
 -16   0  10        0.48       -2.89      6.38 o
 -14   0  10        0.09       -6.07      6.07 o
 -12   0  10      211.45      160.92     12.66 o
 -10   0  10      236.29      240.47     10.20 o
  -8   0  10      532.65      506.02     12.42 o
  -6   0  10        0.16        0.88      1.70 o
  -4   0  10      321.07      390.70      8.52 o
  -2   0  10     1665.87     1352.01     22.87 o
   0   0  10     2211.16     2326.91     41.16 o
   2   0  10     1203.30     1163.81     20.24 o
   4   0  10      454.00      404.37      9.13 o
   6   0  10     1870.36     1794.07     30.80 o
   8   0  10       95.85       63.25      5.43 o
  10   0  10        8.49        0.70      6.49 o
  12   0  10      162.34      183.35     23.17 o
 -18   1  10        0.33        0.79     10.55 o
 -17   1  10        0.85        4.64      5.59 o
 -16   1  10       10.68        0.44      4.67 o
 -15   1  10       31.53       31.17      4.91 o
 -14   1  10       13.46        7.73      4.05 o
 -13   1  10        1.15       -1.44      3.58 o
 -12   1  10      221.70      198.33      7.33 o
 -11   1  10      164.75      173.33      6.15 o
 -10   1  10       24.65       18.32      2.45 o
  -9   1  10       20.09       18.22      2.24 o
  -8   1  10      328.73      337.03      5.97 o
  -7   1  10       28.55       27.83      1.99 o
  -6   1  10     1167.11     1242.90     15.61 o
  -5   1  10      286.98      312.59      5.41 o
  -4   1  10      258.82      316.62      5.24 o
  -3   1  10      345.28      325.17      5.27 o
  -2   1  10        3.16        1.01      1.07 o
  -1   1  10      115.52       98.99      2.60 o
   0   1  10      657.53      587.97      7.85 o
   1   1  10       97.05       81.82      2.91 o
   2   1  10      678.26      635.99      8.56 o
   3   1  10        0.01        0.25      0.96 o
   4   1  10      156.32      153.88      3.61 o
   5   1  10      388.49      358.37      5.89 o
   6   1  10       84.97       86.83      3.35 o
   7   1  10       72.63       80.74      3.26 o
   8   1  10      379.64      359.20      8.06 o
   9   1  10        9.66        7.31      2.72 o
  10   1  10        3.12        0.06      3.81 o
  11   1  10       52.43       54.78      7.46 o
  12   1  10       53.53       57.75      8.84 o
  13   1  10        0.93        7.48      6.76 o
 -18   2  10        3.54        0.21      5.96 o
 -17   2  10       17.41       33.67      8.68 o
 -16   2  10        2.35       -2.95     12.16 o
 -15   2  10        7.47       14.81      6.41 o
 -14   2  10        1.87       -4.38      4.38 o
 -13   2  10        7.26       11.78      4.13 o
 -12   2  10      601.78      599.56     13.89 o
 -11   2  10       71.30       55.58      4.07 o
 -10   2  10      255.75      265.02      6.47 o
  -9   2  10      150.69      157.35      4.75 o
  -8   2  10       54.91       47.96      2.51 o
  -7   2  10      816.50      839.14     11.84 o
  -6   2  10      314.49      317.43      5.37 o
  -5   2  10      265.02      295.36      5.52 o
  -4   2  10        0.00        0.36      1.25 o
  -3   2  10        1.86        2.55      1.31 o
  -2   2  10      300.86      283.03      5.67 o
  -1   2  10      107.00      109.92      3.02 o
   0   2  10       46.70       50.63      2.17 o
   1   2  10      153.82      161.84      3.56 o
   2   2  10       77.71       84.05      2.88 o
   3   2  10      245.29      248.13      4.97 o
   4   2  10      141.22      141.42      3.75 o
   5   2  10       95.00       95.21      3.25 o
   6   2  10        2.25       -1.24      2.04 o
   7   2  10      141.03      147.70      5.51 o
   8   2  10        5.03        1.63      2.96 o
   9   2  10       29.39       30.82      4.12 o
  10   2  10        5.82        4.06      3.83 o
  11   2  10      185.34      188.73      9.42 o
  12   2  10        0.66       14.87      6.69 o
  13   2  10       45.46       43.39      8.71 o
 -17   3  10       11.33       19.16      7.50 o
 -16   3  10        2.99        3.84      8.24 o
 -15   3  10        3.48       -4.64      5.04 o
 -14   3  10       34.63       41.66      6.69 o
 -13   3  10        6.66        0.39      4.03 o
 -12   3  10       32.31       27.81      4.63 o
 -11   3  10        9.70       16.83      3.17 o
 -10   3  10        4.06        0.34      2.38 o
  -9   3  10      237.57      241.48      6.45 o
  -8   3  10        6.83        5.28      1.98 o
  -7   3  10       45.02       42.19      2.62 o
  -6   3  10      413.79      393.03      7.31 o
  -5   3  10      553.15      576.95      9.49 o
  -4   3  10      164.93      154.00      4.78 o
  -3   3  10       40.58       46.28      2.22 o
  -2   3  10       22.70       25.66      1.67 o
  -1   3  10      397.91      379.26      6.45 o
   0   3  10      391.87      389.65      6.36 o
   1   3  10        6.56        6.59      1.43 o
   2   3  10       79.93       79.98      2.67 o
   3   3  10        1.71        6.57      1.60 o
   4   3  10      481.54      474.96      8.10 o
   5   3  10       46.33       41.59      2.91 o
   6   3  10      225.62      210.46      6.03 o
   7   3  10      130.90      142.79      5.15 o
   8   3  10      172.52      151.03      5.92 o
   9   3  10       38.78       53.33      5.27 o
  10   3  10      295.81      290.75     10.38 o
  11   3  10        1.99       -0.71      5.50 o
  12   3  10       14.06        2.33      5.97 o
 -17   4  10        0.04       -5.57      7.36 o
 -16   4  10        1.03        0.74      5.92 o
 -15   4  10        4.10        5.01      7.34 o
 -14   4  10        0.28        5.74      5.57 o
 -13   4  10        7.32        5.81      6.26 o
 -12   4  10       24.23       22.69      7.75 o
 -11   4  10       56.19       49.03      4.14 o
 -10   4  10      142.65      126.78      5.57 o
  -9   4  10        0.69       -2.19      2.19 o
  -8   4  10      771.45      813.11     13.91 o
  -7   4  10      258.62      238.28      6.21 o
  -6   4  10       49.80       51.66      4.00 o
  -5   4  10       67.50       51.28      2.76 o
  -4   4  10        0.03       -1.50      1.50 o
  -3   4  10      101.47      101.10      3.42 o
  -2   4  10      596.61      618.58      9.57 o
  -1   4  10      397.20      390.29      9.49 o
   0   4  10      123.69      141.08      3.95 o
   1   4  10      161.39      173.35      4.20 o
   2   4  10      132.25      145.90      4.04 o
   3   4  10       34.23       42.81      2.66 o
   4   4  10      162.44      181.69      5.68 o
   5   4  10       19.18        7.99      2.69 o
   6   4  10       41.93       48.62      3.76 o
   7   4  10        7.13        3.66      3.38 o
   8   4  10      224.35      235.60      8.59 o
   9   4  10       24.94       21.40      5.73 o
  10   4  10       38.06       22.51      8.09 o
  11   4  10       29.73       20.79      6.49 o
  12   4  10       15.65        7.61      6.36 o
 -16   5  10       10.64        6.63      6.43 o
 -15   5  10       12.23       17.71     11.43 o
 -14   5  10       14.66        7.40      5.91 o
 -13   5  10        0.03        3.54      4.89 o
 -12   5  10       75.13       74.29      7.41 o
 -11   5  10        0.35       -3.28      3.28 o
 -10   5  10        0.34       -3.07      3.07 o
  -9   5  10       14.32       13.34      3.36 o
  -8   5  10       20.05        8.99      2.56 o
  -7   5  10        4.92       11.94      2.38 o
  -6   5  10        1.13        1.99      2.01 o
  -5   5  10       81.60       84.90      3.32 o
  -4   5  10      134.66      158.16      4.36 o
  -3   5  10       79.64       71.20      3.36 o
  -2   5  10        5.89        7.06      2.04 o
  -1   5  10       18.80       18.35      2.31 o
   0   5  10      167.52      181.86      6.24 o
   1   5  10        0.94       -1.09      2.22 o
   2   5  10       98.85       96.34      4.57 o
   3   5  10      165.10      165.56      5.02 o
   4   5  10       72.33       68.83      4.03 o
   5   5  10       11.67        9.67      2.96 o
   6   5  10       30.00       20.66      3.44 o
   7   5  10        0.03       -3.62      3.62 o
   8   5  10        9.32       -1.89      3.82 o
   9   5  10       49.35       49.35      6.75 o
  10   5  10        5.26        6.46      7.12 o
  11   5  10       36.18       39.19      7.01 o
 -15   6  10        0.12       -2.94     11.98 o
 -14   6  10        6.59        3.28      6.96 o
 -13   6  10        0.89        0.97      5.05 o
 -12   6  10        2.23       -4.09      4.59 o
 -11   6  10        8.34        8.25      7.56 o
 -10   6  10       78.81       50.56     17.81 o
  -9   6  10       46.66       53.10      5.94 o
  -8   6  10      122.50      116.47      6.61 o
  -7   6  10      121.95      136.43     11.12 o
  -6   6  10      270.23      278.03      9.72 o
  -5   6  10       10.35        6.63      3.44 o
  -4   6  10       68.07       84.53      5.53 o
  -3   6  10       55.18       59.73      3.60 o
  -2   6  10      153.14      151.92     10.63 o
  -1   6  10      173.61      157.67      6.66 o
   0   6  10       12.91       15.84      3.25 o
   1   6  10      285.65      303.47      8.90 o
   2   6  10      127.98      127.50      6.35 o
   3   6  10      106.02      116.24      6.72 o
   4   6  10        0.05       -1.43      2.33 o
   5   6  10        0.58        2.04      3.04 o
   6   6  10       35.00       33.79      4.16 o
   7   6  10        9.99        9.65      4.02 o
   8   6  10        9.95       14.84      6.83 o
   9   6  10        0.38       -3.22      5.34 o
  10   6  10        0.25       -3.49      5.99 o
 -13   7  10       12.59        7.53      5.35 o
 -12   7  10       31.26       38.05      8.72 o
 -11   7  10        1.66        2.83      5.04 o
 -10   7  10       20.39       24.12      9.96 o
  -9   7  10       13.77       17.61      5.36 o
  -8   7  10       11.48       11.01      6.82 o
  -7   7  10        2.17        0.15      3.33 o
  -6   7  10       77.26       88.47      5.62 o
  -5   7  10        5.66        5.85      4.37 o
  -4   7  10       24.64       24.42      3.68 o
  -3   7  10        0.02        0.11      3.57 o
  -2   7  10       18.53       29.94      4.01 o
  -1   7  10        0.39        2.16      3.16 o
   0   7  10        4.50       10.75      3.80 o
   1   7  10       65.00       59.44      4.91 o
   2   7  10       17.95       16.74      4.23 o
   3   7  10      133.52      129.91      8.88 o
   4   7  10       33.55       38.11      5.35 o
   5   7  10        5.49       -2.38      3.70 o
   6   7  10       15.98       15.55      7.42 o
   7   7  10       28.99       30.94      9.14 o
   8   7  10        1.82       -4.47      4.47 o
 -11   8  10       28.90       38.01     12.84 o
 -10   8  10        1.13       11.74     11.61 o
  -9   8  10       23.25       41.64     13.72 o
  -8   8  10        0.06        8.44     11.70 o
  -7   8  10       13.07        8.27      7.39 o
  -6   8  10       92.26       93.51     10.38 o
  -5   8  10       23.68       14.63      3.88 o
  -4   8  10       17.70       15.56      3.78 o
  -3   8  10       19.06       24.28      5.29 o
  -2   8  10        2.75       -3.12      5.19 o
  -1   8  10       36.75       42.74      7.61 o
   0   8  10       21.96       15.83      6.73 o
   1   8  10       18.13       12.93      6.90 o
   2   8  10       67.97       80.86     10.77 o
   3   8  10       42.60       37.44      5.10 o
   4   8  10        9.48        7.38      3.93 o
   5   8  10        3.27        8.51      3.87 o
   6   8  10       11.98        9.14      4.36 o
  -8   9  10        1.02       -8.49     11.26 o
  -7   9  10       11.28       15.21     11.30 o
  -6   9  10        5.57        9.23      6.69 o
  -5   9  10       41.03       36.13      7.24 o
  -4   9  10       21.23       19.35     11.92 o
  -3   9  10        1.76       -8.88      8.88 o
 -17   0  11        2.85       -9.94      9.94 o
 -15   0  11        6.42       -5.73      5.73 o
 -13   0  11       11.37       -2.86      5.97 o
 -11   0  11       94.80       89.80      7.13 o
  -9   0  11      195.60      206.22      9.16 o
  -7   0  11     1135.85     1088.07     20.11 o
  -5   0  11       67.90       79.33      3.63 o
  -3   0  11      287.38      304.45      7.14 o
  -1   0  11     3003.54     2770.88     44.83 o
   1   0  11      314.72      308.26      8.30 o
   3   0  11      629.25      597.59     12.10 o
   5   0  11      375.66      322.55      8.51 o
   7   0  11      112.12      102.22      5.46 o
   9   0  11      142.81      138.25     11.92 o
  11   0  11       37.95       15.21     12.44 o
  13   0  11        4.33       -6.29     10.16 o
 -18   1  11       11.50       14.06      6.96 o
 -17   1  11        2.28       -1.99     15.36 o
 -16   1  11        6.85       11.14      5.76 o
 -15   1  11        0.16       -3.56      3.56 o
 -14   1  11        5.93        4.55      4.06 o
 -13   1  11      114.39      109.50      6.38 o
 -12   1  11        2.64       -3.46      3.46 o
 -11   1  11        6.94        7.77      3.41 o
 -10   1  11      621.44      567.18     10.90 o
  -9   1  11        1.32        3.89      1.95 o
  -8   1  11      102.93      110.45      3.35 o
  -7   1  11        1.41       -0.86      1.44 o
  -6   1  11        1.66        0.96      1.45 o
  -5   1  11       21.29       10.84      1.54 o
  -4   1  11        0.04       -0.40      1.26 o
  -3   1  11      242.46      268.02      4.77 o
  -2   1  11       50.60       54.45      2.02 o
  -1   1  11        2.39        0.55      1.00 o
   0   1  11      175.96      163.93      3.48 o
   1   1  11     1238.00     1260.05     15.98 o
   2   1  11      434.96      448.11      6.97 o
   3   1  11        1.99        1.62      1.15 o
   4   1  11        0.32       -0.20      1.26 o
   5   1  11      146.09      165.01      4.04 o
   6   1  11        1.90        2.53      1.87 o
   7   1  11      369.50      358.35      7.50 o
   8   1  11       77.22       70.73      3.98 o
   9   1  11       16.26        7.85      3.72 o
  10   1  11      112.63      114.93      8.91 o
  11   1  11      156.09      163.66     11.99 o
  12   1  11       76.02       66.22      9.56 o
 -17   2  11       22.36       12.02      6.45 o
 -16   2  11        0.83        6.81      5.58 o
 -15   2  11        0.20       -2.31      6.52 o
 -14   2  11        0.16       -4.02      4.02 o
 -13   2  11        9.49        3.55      4.84 o
 -12   2  11        2.51       -0.05      3.40 o
 -11   2  11      246.07      249.55      8.09 o
 -10   2  11      276.93      306.06      7.98 o
  -9   2  11      232.01      232.91      5.60 o
  -8   2  11      260.74      256.71      6.04 o
  -7   2  11        8.10        8.13      1.64 o
  -6   2  11      213.89      186.18      4.48 o
  -5   2  11       42.14       36.67      2.29 o
  -4   2  11      429.39      422.38      7.47 o
  -3   2  11       53.78       45.58      2.29 o
  -2   2  11      191.72      184.64      4.34 o
  -1   2  11        0.50        0.49      1.35 o
   0   2  11      242.82      236.76      4.81 o
   1   2  11       81.95      116.21      3.18 o
   2   2  11       22.56       20.17      1.87 o
   3   2  11       28.24       32.73      2.37 o
   4   2  11       25.14       13.87      2.08 o
   5   2  11        0.31       -0.02      2.09 o
   6   2  11      152.64      127.86      5.10 o
   7   2  11      174.57      166.35      6.02 o
   8   2  11      100.08      124.36      5.93 o
   9   2  11       39.85       35.95      4.73 o
  10   2  11       11.00       12.10      4.58 o
  11   2  11        9.07        7.11      5.95 o
  12   2  11        0.03       -3.49      6.10 o
 -17   3  11       22.09        6.82      7.31 o
 -16   3  11       28.36       37.46     11.67 o
 -15   3  11       17.87       15.02      6.88 o
 -14   3  11        1.06        4.70      5.46 o
 -13   3  11       52.18       46.13      5.76 o
 -12   3  11       33.15       18.16      4.51 o
 -11   3  11      486.33      467.94     11.78 o
 -10   3  11      124.89      134.36      5.95 o
  -9   3  11     1169.65     1158.92     18.03 o
  -8   3  11        7.50       13.70      2.22 o
  -7   3  11      102.67      121.06      4.03 o
  -6   3  11       60.45       59.43      2.86 o
  -5   3  11      368.93      386.62      6.83 o
  -4   3  11      101.69      105.47      3.60 o
  -3   3  11      112.42       98.28      3.48 o
  -2   3  11      420.50      465.13      8.31 o
  -1   3  11      189.88      194.18      4.22 o
   0   3  11       13.68       17.13      1.71 o
   1   3  11       32.58       29.31      2.01 o
   2   3  11       14.53       21.39      2.11 o
   3   3  11      678.34      679.65     11.42 o
   4   3  11       11.67       10.95      2.24 o
   5   3  11      153.32      149.13      4.99 o
   6   3  11        5.13        5.54      2.51 o
   7   3  11      142.31      160.56      6.37 o
   8   3  11       44.73       47.80      4.58 o
   9   3  11       16.08       13.34      4.17 o
  10   3  11       62.80       72.38      6.70 o
  11   3  11       26.38       11.16      6.16 o
  12   3  11       78.88       71.34      9.05 o
 -16   4  11       26.56       43.84      8.81 o
 -15   4  11       27.08       21.25     14.27 o
 -14   4  11       16.18       11.95      7.45 o
 -13   4  11        3.68        8.48      6.14 o
 -12   4  11        1.91        6.43      4.11 o
 -11   4  11        0.25       -0.81      3.29 o
 -10   4  11       79.36       77.76      7.86 o
  -9   4  11        6.03        0.92      2.64 o
  -8   4  11        1.79        1.49      2.42 o
  -7   4  11       14.71       18.75      2.51 o
  -6   4  11      145.57      138.35      4.57 o
  -5   4  11      482.69      495.24      9.35 o
  -4   4  11       38.83       35.63      2.71 o
  -3   4  11      803.20      816.79     12.59 o
  -2   4  11        7.47        9.09      1.97 o
  -1   4  11        7.25        7.51      1.87 o
   0   4  11       13.18       14.03      1.99 o
   1   4  11       28.92       33.19      2.40 o
   2   4  11       38.76       35.01      2.54 o
   3   4  11      237.42      234.95      6.50 o
   4   4  11        8.75       13.30      2.99 o
   5   4  11      197.35      201.29      6.53 o
   6   4  11        2.54        1.34      3.13 o
   7   4  11       42.13       49.18      4.66 o
   8   4  11       11.65        3.09      3.77 o
   9   4  11       42.00       38.47      8.22 o
  10   4  11       15.89       17.10      6.16 o
  11   4  11        4.34        6.92      6.18 o
 -16   5  11        1.40        1.64      5.95 o
 -15   5  11        3.13       -7.34      7.34 o
 -14   5  11        1.57        3.58      5.96 o
 -13   5  11        2.64       -5.32      8.53 o
 -12   5  11       29.41       36.10      6.31 o
 -11   5  11       80.24       77.59      6.41 o
 -10   5  11       49.24       43.82      3.76 o
  -9   5  11       58.41       58.79      6.06 o
  -8   5  11      269.47      295.08      7.60 o
  -7   5  11       98.82       93.14      4.13 o
  -6   5  11      249.66      254.91      6.18 o
  -5   5  11        2.00       -1.85      1.85 o
  -4   5  11      218.92      231.14      5.63 o
  -3   5  11        3.41        0.88      1.73 o
  -2   5  11        4.72       -0.70      2.21 o
  -1   5  11      718.04      716.53     15.51 o
   0   5  11       10.71        7.75      3.18 o
   1   5  11       34.32       26.84      2.55 o
   2   5  11      363.55      358.60      8.82 o
   3   5  11       80.39       92.04      4.52 o
   4   5  11      197.80      185.63      6.55 o
   5   5  11        1.44       -1.23      2.72 o
   6   5  11        3.96        0.20      3.30 o
   7   5  11        0.95        1.11      3.80 o
   8   5  11       26.50       29.32      5.83 o
   9   5  11        0.22       -1.53      4.76 o
  10   5  11        1.38       -5.27      5.27 o
 -14   6  11        4.11        2.50      5.74 o
 -13   6  11       19.07       20.00      7.99 o
 -12   6  11        4.83        6.48      5.27 o
 -11   6  11      174.44      205.26     13.64 o
 -10   6  11        0.04        0.71     13.41 o
  -9   6  11       17.05       23.27      6.20 o
  -8   6  11       15.60       16.05      4.07 o
  -7   6  11      195.35      229.75      9.23 o
  -6   6  11       26.75       32.09      4.36 o
  -5   6  11      140.72      133.13      6.43 o
  -4   6  11       26.92       25.11      3.11 o
  -3   6  11       16.34       13.36      2.84 o
  -2   6  11       48.49       49.39      3.69 o
  -1   6  11      132.64      140.40      6.56 o
   0   6  11        0.04       -2.88      2.88 o
   1   6  11       71.10       77.52      4.56 o
   2   6  11       18.59       16.74      3.29 o
   3   6  11        4.13        4.93      2.52 o
   4   6  11      193.03      187.87      7.03 o
   5   6  11       55.51       59.37      8.00 o
   6   6  11        0.58        3.26      3.57 o
   7   6  11        8.64       -5.81      6.94 o
   8   6  11       19.96       20.08     15.98 o
   9   6  11       57.42       50.54      7.59 o
 -13   7  11        0.42        0.94      5.13 o
 -12   7  11       44.67       51.83      6.86 o
 -11   7  11        0.85       -0.83      5.06 o
 -10   7  11        0.06        0.94      5.01 o
  -9   7  11       35.56       27.48     13.21 o
  -8   7  11        7.07        3.59      5.19 o
  -7   7  11       88.89      100.94      7.18 o
  -6   7  11       10.67        5.87      3.96 o
  -5   7  11        0.04       -0.46      3.11 o
  -4   7  11       41.05       44.93      4.47 o
  -3   7  11       22.22       18.52      3.17 o
  -2   7  11        0.04       -3.17      3.17 o
  -1   7  11       88.60       90.85      7.64 o
   0   7  11       78.97       92.28      7.04 o
   1   7  11      223.41      211.50     10.72 o
   2   7  11       40.80       38.84      5.38 o
   3   7  11      128.96      116.60      7.88 o
   4   7  11       11.46        9.44      4.12 o
   5   7  11        3.92        0.48      4.06 o
   6   7  11        3.20        0.50      4.21 o
   7   7  11       37.74       35.39      6.08 o
   8   7  11        1.34       -6.10      6.10 o
 -11   8  11        6.33        5.67      9.04 o
 -10   8  11        2.78       20.97     13.19 o
  -9   8  11       23.61       13.56      5.32 o
  -8   8  11        4.22        2.52      4.54 o
  -7   8  11       56.69       53.28      6.60 o
  -6   8  11       93.68      115.11      7.48 o
  -5   8  11       63.25       69.07      5.83 o
  -4   8  11        8.61        5.32      3.79 o
  -3   8  11       13.55       14.82      5.53 o
  -2   8  11       27.34       27.74      7.21 o
  -1   8  11        1.75        9.28      6.38 o
   0   8  11       80.14       78.75     10.64 o
   1   8  11        0.00       -6.24      6.24 o
   2   8  11       20.51       20.98      4.29 o
   3   8  11       16.07       17.95      4.48 o
   4   8  11       24.33       22.95      4.20 o
   5   8  11       15.02        5.08      4.15 o
   6   8  11       24.43       20.97      7.30 o
  -8   9  11       58.95       73.95     17.46 o
  -7   9  11        0.53       21.32     13.54 o
  -6   9  11        1.48        2.20      6.51 o
  -5   9  11       50.51       63.33      8.27 o
  -4   9  11        0.01        0.99      5.23 o
  -3   9  11       13.52       15.70     11.70 o
  -2   9  11       13.08       32.14     12.88 o
   0   9  11       23.82       21.68      6.73 o
   1   9  11        0.49        4.26      6.42 o
   2   9  11       12.35       14.86      7.47 o
 -18   0  12        7.71       10.24     11.01 o
 -16   0  12       10.30        0.39      7.06 o
 -14   0  12       91.38       92.86      7.97 o
 -12   0  12        4.59        9.67      4.93 o
 -10   0  12      985.28     1004.76     27.41 o
  -8   0  12      675.18      686.05     14.25 o
  -6   0  12      284.94      310.97      7.89 o
  -4   0  12     1302.02     1346.84     21.89 o
  -2   0  12       54.76       39.01      2.93 o
   0   0  12     2077.46     1966.55     35.74 o
   2   0  12       66.40       60.09      6.05 o
   4   0  12      192.60      211.54      6.86 o
   6   0  12       69.99       77.19      4.91 o
   8   0  12      213.49      236.00     12.20 o
  10   0  12       53.57       27.61     12.14 o
  12   0  12       46.94       45.51     15.70 o
 -18   1  12        2.12        9.94      6.57 o
 -17   1  12        0.38       -9.34      9.34 o
 -16   1  12        9.19        6.91      5.89 o
 -15   1  12        8.39        6.90      5.07 o
 -14   1  12       10.88        6.17      6.62 o
 -13   1  12      110.38       94.50      6.16 o
 -12   1  12      185.02      180.37      7.68 o
 -11   1  12       19.83       24.76      4.14 o
 -10   1  12        4.25        5.58      2.63 o
  -9   1  12        5.81        7.39      2.09 o
  -8   1  12      178.35      183.22      4.59 o
  -7   1  12      125.46      116.00      3.52 o
  -6   1  12      629.80      631.09     12.06 o
  -5   1  12      653.25      684.63      9.80 o
  -4   1  12      311.84      303.25      5.37 o
  -3   1  12        1.03       -1.29      1.29 o
  -2   1  12      729.13      798.35     10.48 o
  -1   1  12      139.08      149.75      3.58 o
   0   1  12      127.29      135.46      3.33 o
   1   1  12     1065.96     1054.77     13.87 o
   2   1  12      190.89      187.58      4.20 o
   3   1  12      295.60      284.42      5.26 o
   4   1  12       71.91       63.30      2.62 o
   5   1  12       74.54       67.86      3.82 o
   6   1  12      161.71      142.57      4.26 o
   7   1  12        1.70        1.77      2.46 o
   8   1  12        0.11        2.88      3.46 o
   9   1  12        0.20       -0.51      4.88 o
  10   1  12        2.93       -3.12      5.43 o
  11   1  12        0.04       -0.07      6.17 o
  12   1  12        7.06        7.43      8.32 o
 -17   2  12        4.84       -2.39      6.37 o
 -16   2  12        4.57       19.71      8.49 o
 -15   2  12       17.87       16.02      5.86 o
 -14   2  12       13.12       13.06      4.65 o
 -13   2  12        0.09        0.56      5.20 o
 -12   2  12      251.72      232.97      8.74 o
 -11   2  12      167.51      186.32      7.36 o
 -10   2  12        0.12        4.18      2.87 o
  -9   2  12      930.69      952.60     14.55 o
  -8   2  12      113.25      111.60      3.63 o
  -7   2  12      144.79      142.85      3.56 o
  -6   2  12      341.57      383.95      7.37 o
  -5   2  12      376.65      361.16      6.97 o
  -4   2  12        0.38       -1.30      1.51 o
  -3   2  12      173.98      180.26      4.50 o
  -2   2  12        2.50        1.08      1.81 o
  -1   2  12       58.85       60.63      2.62 o
   0   2  12      178.46      178.90      4.10 o
   1   2  12      552.76      559.87      8.54 o
   2   2  12     1185.79     1142.05     15.27 o
   3   2  12      234.13      233.66      5.48 o
   4   2  12       10.92        7.12      2.46 o
   5   2  12        7.76       -0.18      2.92 o
   6   2  12        0.78       -1.12      2.70 o
   7   2  12        0.07       -1.63      2.97 o
   8   2  12       86.17       95.02      6.04 o
   9   2  12        7.98       10.62      4.46 o
  10   2  12        2.79        3.91      5.44 o
  11   2  12       49.78       46.48      8.07 o
  12   2  12       23.24       24.28     10.26 o
 -17   3  12       16.15       33.82      9.21 o
 -16   3  12        2.15        0.15      7.83 o
 -15   3  12       33.41       26.81      9.15 o
 -14   3  12       53.91       53.20      8.72 o
 -13   3  12       71.59       70.04      6.55 o
 -12   3  12       28.06       36.87      5.42 o
 -11   3  12       49.16       53.56      5.24 o
 -10   3  12       51.98       50.16      4.36 o
  -9   3  12        8.33       11.51      2.86 o
  -8   3  12        0.32       -1.74      2.07 o
  -7   3  12       13.81       14.94      2.36 o
  -6   3  12      267.34      287.54      5.93 o
  -5   3  12      116.14      137.07      4.09 o
  -4   3  12        2.62        3.79      1.69 o
  -3   3  12        0.28        1.77      1.41 o
  -2   3  12       45.57       45.19      2.62 o
  -1   3  12      107.21      112.10      3.66 o
   0   3  12      494.63      459.43      8.21 o
   1   3  12        5.56        4.91      1.84 o
   2   3  12        0.98       -1.71      2.38 o
   3   3  12        1.17        5.71      2.67 o
   4   3  12      367.42      349.26      8.37 o
   5   3  12      175.63      149.12      5.10 o
   6   3  12       33.88       31.84      3.21 o
   7   3  12       13.51        7.35      4.97 o
   8   3  12       65.16       75.08     10.50 o
   9   3  12        1.40        3.81      4.28 o
  10   3  12       36.91       29.70      6.81 o
  11   3  12       10.88        9.92      6.59 o
 -16   4  12        6.65       -0.85      7.65 o
 -15   4  12        0.01        4.72      6.33 o
 -14   4  12        8.66        1.06      5.98 o
 -13   4  12       14.46        8.35      5.98 o
 -12   4  12       81.26       65.42      7.59 o
 -11   4  12       17.20       31.74      5.04 o
 -10   4  12      315.05      327.33     14.06 o
  -9   4  12      149.58      159.00      5.70 o
  -8   4  12      198.71      215.19      7.09 o
  -7   4  12       25.99       24.03      2.86 o
  -6   4  12       57.75       58.72      3.39 o
  -5   4  12       90.82       96.97      4.66 o
  -4   4  12       20.54       15.82      2.47 o
  -3   4  12      913.65      962.16     16.73 o
  -2   4  12        2.73        2.21      2.12 o
  -1   4  12       74.18       83.66      3.46 o
   0   4  12      450.29      447.84      8.63 o
   1   4  12       21.95       24.08      2.64 o
   2   4  12      307.32      304.13      7.94 o
   3   4  12       95.48       98.95      4.43 o
   4   4  12      180.21      168.83      6.63 o
   5   4  12        5.90        1.91      3.76 o
   6   4  12       61.85       73.92      5.21 o
   7   4  12        2.08       -3.23      3.23 o
   8   4  12       44.07       52.32      6.66 o
   9   4  12       19.61       10.89      6.05 o
  10   4  12        6.26       -0.81      5.37 o
 -15   5  12        3.65       -7.34      7.34 o
 -14   5  12        0.87       -3.10     10.31 o
 -13   5  12       89.18       98.35     10.24 o
 -12   5  12       26.10       21.53      5.99 o
 -11   5  12       19.35       29.83      6.03 o
 -10   5  12       18.75       21.05      3.52 o
  -9   5  12       10.77        1.80      3.45 o
  -8   5  12      296.20      312.33      8.09 o
  -7   5  12      246.65      294.25      7.14 o
  -6   5  12        1.95        0.36      2.23 o
  -5   5  12       66.87       62.06      3.35 o
  -4   5  12        6.64        6.06      2.46 o
  -3   5  12       27.03       28.94      2.50 o
  -2   5  12      231.64      233.88      6.06 o
  -1   5  12      590.58      620.60     11.40 o
   0   5  12       48.58       50.26      4.10 o
   1   5  12       22.46       11.51      3.10 o
   2   5  12       75.23       64.61      4.10 o
   3   5  12       39.00       36.72      3.67 o
   4   5  12        0.13       -2.73      2.73 o
   5   5  12       12.56       15.59      3.79 o
   6   5  12       21.25       28.64      4.50 o
   7   5  12        0.42        3.07      4.20 o
   8   5  12        3.52       -3.18      4.69 o
   9   5  12       61.55       65.30      7.63 o
  10   5  12        1.74       -1.66      7.31 o
 -14   6  12        0.22        2.11      6.44 o
 -13   6  12       17.76        9.39     10.09 o
 -12   6  12       21.59       15.88      9.33 o
 -11   6  12       56.62       53.26      7.31 o
 -10   6  12       11.72       18.27      6.23 o
  -9   6  12       36.71       47.54      7.57 o
  -8   6  12      101.05       96.78     11.87 o
  -7   6  12       39.69       52.89      5.23 o
  -6   6  12        5.02       -1.00      3.32 o
  -5   6  12        1.01       -2.40      2.40 o
  -4   6  12      308.12      349.16      9.26 o
  -3   6  12       56.86       65.23      4.45 o
  -2   6  12       63.23       67.67      6.06 o
  -1   6  12      118.18      119.08      6.37 o
   0   6  12      167.18      186.11      7.88 o
   1   6  12      306.32      322.05      9.49 o
   2   6  12       54.94       63.83      5.12 o
   3   6  12       59.85       54.72      4.31 o
   4   6  12        7.75        1.65      3.07 o
   5   6  12        1.51       -3.32      4.50 o
   6   6  12        3.55       -4.05      5.71 o
   7   6  12        3.34        2.40      5.46 o
   8   6  12        1.29       -1.03      5.23 o
 -13   7  12        0.01       -6.20     11.34 o
 -12   7  12       66.21       71.39      7.99 o
 -11   7  12        0.13        0.67      6.82 o
 -10   7  12        0.30        2.86      5.48 o
  -9   7  12        3.15        0.34      5.26 o
  -8   7  12      206.01      261.55     16.44 o
  -7   7  12        7.20        6.50      4.32 o
  -6   7  12       28.92       36.77      5.74 o
  -5   7  12        0.00       -4.07      4.07 o
  -4   7  12       50.82       52.81      4.60 o
  -3   7  12        4.56        2.39      3.29 o
  -2   7  12      255.65      280.53     10.33 o
  -1   7  12        0.02       -2.52      4.17 o
   0   7  12        7.08        8.94      4.74 o
   1   7  12       66.84       61.86      5.39 o
   2   7  12       40.78       44.65      8.23 o
   3   7  12        1.03       -2.46      3.93 o
   4   7  12       66.70       68.07      6.27 o
   5   7  12        4.40        2.79      4.96 o
   6   7  12       11.67        3.53      4.88 o
   7   7  12       23.10       18.68      5.58 o
 -10   8  12        3.22       -5.11      5.11 o
  -9   8  12       35.24       31.40      6.61 o
  -8   8  12        6.01       12.71      6.71 o
  -7   8  12        1.83        8.84      4.47 o
  -6   8  12       44.18       52.43      5.92 o
  -5   8  12        0.01       -0.95      3.95 o
  -4   8  12        1.57       -3.76      3.76 o
  -3   8  12      110.32      112.87      9.85 o
  -2   8  12       10.40        5.07      4.10 o
  -1   8  12        0.03       -1.29      5.91 o
   0   8  12       17.01       25.82      4.49 o
   1   8  12       22.12       30.57      7.83 o
   2   8  12       29.89       31.60      9.45 o
   3   8  12       21.72       23.52      6.15 o
   4   8  12        0.03       -3.87      3.87 o
   5   8  12       19.11       19.17      7.03 o
  -7   9  12       23.79        7.03     13.50 o
  -6   9  12        5.07        6.68      6.12 o
  -5   9  12        0.49        9.40      6.35 o
  -4   9  12       29.02       32.61      6.58 o
  -3   9  12       49.61       50.56     14.69 o
  -2   9  12        6.41       -5.11      5.11 o
  -1   9  12       12.81       16.40      7.21 o
   0   9  12       63.25       61.34      9.63 o
 -17   0  13        4.94       -5.02      7.30 o
 -15   0  13       29.43       20.01      8.72 o
 -13   0  13      257.35      279.09     12.57 o
 -11   0  13       20.12       13.08      4.85 o
  -9   0  13      330.67      362.82     10.35 o
  -7   0  13      712.07      762.31     15.39 o
  -5   0  13       41.90       64.08      3.38 o
  -3   0  13      123.90      123.06      4.74 o
  -1   0  13      650.48      659.69     13.13 o
   1   0  13        1.68        3.98      2.46 o
   3   0  13      241.80      251.48      7.86 o
   5   0  13      246.62      210.48      7.67 o
   7   0  13        8.97        2.94      4.81 o
   9   0  13        9.37       19.08     11.61 o
  11   0  13        7.71       -1.85     11.74 o
 -17   1  13       22.10       15.04      6.97 o
 -16   1  13        4.13       -5.39      5.39 o
 -15   1  13       18.31       15.44      4.98 o
 -14   1  13       23.21       29.48      4.81 o
 -13   1  13       18.99       18.37      4.27 o
 -12   1  13       76.90       76.79      5.90 o
 -11   1  13      215.76      226.33      7.63 o
 -10   1  13      497.47      495.97     10.25 o
  -9   1  13      575.38      590.29     10.16 o
  -8   1  13      115.85      119.64      3.79 o
  -7   1  13      230.85      237.49      5.36 o
  -6   1  13       52.20       44.74      2.40 o
  -5   1  13       87.71      106.79      3.24 o
  -4   1  13        7.09        0.73      1.47 o
  -3   1  13      134.88      134.36      3.42 o
  -2   1  13       88.05       84.26      2.72 o
  -1   1  13      407.03      414.56      6.52 o
   0   1  13      578.32      592.52      8.46 o
   1   1  13       32.87       39.80      2.16 o
   2   1  13      376.67      382.83      6.61 o
   3   1  13      241.49      234.50      5.22 o
   4   1  13      175.32      165.83      4.46 o
   5   1  13       54.27       50.02      3.13 o
   6   1  13       70.83       77.46      4.13 o
   7   1  13      259.50      229.68      8.27 o
   8   1  13        0.03        1.42      5.42 o
   9   1  13       13.98        1.09      5.34 o
  10   1  13       44.03       40.82      7.94 o
  11   1  13       24.72       33.65     10.05 o
 -17   2  13        9.57       10.10      7.29 o
 -16   2  13        0.02       -0.31      5.87 o
 -15   2  13        0.00       -4.71      4.71 o
 -14   2  13        3.83        0.36      4.23 o
 -13   2  13        0.31        1.04      4.16 o
 -12   2  13      191.22      215.76     11.57 o
 -11   2  13      452.60      445.22     17.53 o
 -10   2  13        0.98        3.80      2.66 o
  -9   2  13        6.13        3.73      2.27 o
  -8   2  13      113.27      126.24      3.78 o
  -7   2  13       55.28       41.34      2.20 o
  -6   2  13      137.13      153.23      4.55 o
  -5   2  13       37.59       31.07      2.42 o
  -4   2  13        4.25       -0.09      1.64 o
  -3   2  13        7.41        1.87      1.93 o
  -2   2  13      536.91      550.86      9.05 o
  -1   2  13      533.83      518.86      8.62 o
   0   2  13       65.59       68.52      2.86 o
   1   2  13       30.81       31.73      2.36 o
   2   2  13       12.88       10.36      2.18 o
   3   2  13       15.14       15.53      2.69 o
   4   2  13      590.94      609.17     13.51 o
   5   2  13        3.06        1.34      2.92 o
   6   2  13       39.03       32.39      4.99 o
   7   2  13       48.05       52.79      5.20 o
   8   2  13        6.66        9.04      4.36 o
   9   2  13        0.18       -2.44      5.37 o
  10   2  13       10.58       10.62      6.86 o
  11   2  13       34.82       23.93      8.75 o
 -17   3  13        0.58       11.70      7.08 o
 -16   3  13        0.68       -3.15      6.09 o
 -15   3  13        0.44        2.65      6.06 o
 -14   3  13       22.95       33.53      8.03 o
 -13   3  13       12.88       11.85      6.74 o
 -12   3  13      143.53      141.00     15.23 o
 -11   3  13      456.78      425.28     15.53 o
 -10   3  13       67.83       87.68      4.86 o
  -9   3  13      126.15      121.03      5.43 o
  -8   3  13      182.98      197.47      5.95 o
  -7   3  13       70.87       77.50      3.58 o
  -6   3  13       89.59      107.85      3.92 o
  -5   3  13      248.07      270.92      6.04 o
  -4   3  13        5.57        3.45      1.86 o
  -3   3  13        3.28       -0.24      1.89 o
  -2   3  13      444.90      451.65      9.51 o
  -1   3  13       32.71       29.49      2.74 o
   0   3  13       79.69       65.75      3.92 o
   1   3  13      702.96      716.26     14.51 o
   2   3  13      165.72      183.42      6.79 o
   3   3  13      141.24      131.70      5.63 o
   4   3  13        4.56        1.04      2.61 o
   5   3  13        0.22       -2.41      2.43 o
   6   3  13        7.59        1.18      3.41 o
   7   3  13      271.75      267.91     10.46 o
   8   3  13       23.86       19.23      4.93 o
   9   3  13       25.16       30.16      5.48 o
  10   3  13      100.83       97.00      9.10 o
 -16   4  13        0.61        7.74      6.68 o
 -15   4  13        2.92        6.03      6.52 o
 -14   4  13        2.44        6.98      6.01 o
 -13   4  13       60.22       53.45     11.59 o
 -12   4  13       60.24       64.34     19.50 o
 -11   4  13      203.35      227.49     11.05 o
 -10   4  13       21.42       31.05      4.43 o
  -9   4  13       40.90       29.66      4.24 o
  -8   4  13       91.14       91.56      4.71 o
  -7   4  13      280.31      313.81      8.61 o
  -6   4  13      267.64      265.76      6.82 o
  -5   4  13       51.89       53.91      3.33 o
  -4   4  13       88.85       89.48      4.81 o
  -3   4  13       19.08       18.53      2.81 o
  -2   4  13      138.05      136.43      4.95 o
  -1   4  13      263.83      286.85      7.60 o
   0   4  13       53.38       43.86      3.42 o
   1   4  13        0.19       -0.71      2.40 o
   2   4  13        1.57       -2.46      2.46 o
   3   4  13       49.54       53.67      4.59 o
   4   4  13        6.39       -2.60      2.84 o
   5   4  13        1.50       -2.55      3.11 o
   6   4  13        5.66       11.95      3.71 o
   7   4  13        9.54        7.26      5.08 o
   8   4  13        1.87       -2.17      4.91 o
   9   4  13       23.76       19.79      6.45 o
  10   4  13       15.70        3.11      6.07 o
 -15   5  13        0.72       -2.63     11.23 o
 -14   5  13        1.60        7.13     10.82 o
 -13   5  13        3.91       -3.01      5.81 o
 -12   5  13       14.90       18.82      6.79 o
 -11   5  13       17.33       22.74      5.86 o
 -10   5  13        9.12       10.08     11.93 o
  -9   5  13       77.33      101.46      5.87 o
  -8   5  13      141.54      138.13      5.97 o
  -7   5  13       81.63       88.19      4.57 o
  -6   5  13       49.81       53.80      3.85 o
  -5   5  13       10.03        3.53      2.67 o
  -4   5  13       37.78       36.02      3.44 o
  -3   5  13       93.11       90.70      4.92 o
  -2   5  13       11.18       10.48      3.01 o
  -1   5  13       64.74       57.27      4.34 o
   0   5  13      129.66      151.17      6.28 o
   1   5  13        9.12        9.94      3.22 o
   2   5  13      184.90      189.41      7.26 o
   3   5  13        3.92        6.57      3.03 o
   4   5  13       12.34        5.29      3.59 o
   5   5  13        2.85       -2.75      3.49 o
   6   5  13       14.84       11.81      4.25 o
   7   5  13        2.13        3.98      4.64 o
   8   5  13       11.90        7.58      5.30 o
   9   5  13        6.95       13.90      6.00 o
 -14   6  13       22.86       16.55      7.25 o
 -13   6  13       38.03       27.49      7.32 o
 -12   6  13       44.96       51.91      8.47 o
 -11   6  13        2.79        1.33      4.79 o
 -10   6  13        7.20        3.04      5.71 o
  -9   6  13       88.29       95.00     11.45 o
  -8   6  13        9.99       17.08      6.49 o
  -7   6  13       67.33       76.48      7.04 o
  -6   6  13        9.17        6.34      3.36 o
  -5   6  13       14.44       11.69      3.35 o
  -4   6  13       19.95       24.22      3.53 o
  -3   6  13      382.33      455.84      9.14 o
  -2   6  13       91.66      103.09      4.59 o
  -1   6  13        0.23        3.45      3.71 o
   0   6  13        5.27        6.12      5.34 o
   1   6  13        3.86        8.62      4.08 o
   2   6  13       74.91       76.91      5.77 o
   3   6  13       33.29       38.20      5.39 o
   4   6  13       14.11       12.49      4.96 o
   5   6  13       57.87       50.78      4.93 o
   6   6  13       20.95       16.84      5.73 o
   7   6  13       12.15       10.77      5.57 o
   8   6  13       11.08        6.99      8.79 o
 -12   7  13        0.53       -0.83      6.09 o
 -11   7  13        8.53       18.75      5.90 o
 -10   7  13        0.29        3.74      5.90 o
  -9   7  13        7.60        8.23     12.82 o
  -8   7  13        6.23        5.48      5.75 o
  -7   7  13       72.83       70.78      8.58 o
  -6   7  13        4.38        2.47      4.17 o
  -5   7  13        7.03       14.35      4.67 o
  -4   7  13       12.29        4.32      5.29 o
  -3   7  13        1.78        0.03      3.39 o
  -2   7  13       59.84       67.02      6.89 o
  -1   7  13        1.23       -1.13      4.31 o
   0   7  13       34.51       36.53      5.97 o
   1   7  13      104.31      109.66      8.34 o
   2   7  13        6.63        4.94      4.49 o
   3   7  13       23.40       18.08      4.76 o
   4   7  13       18.31       22.14      5.01 o
   5   7  13        7.67        0.89      4.61 o
   6   7  13       10.39        5.32      5.10 o
 -10   8  13        0.73       -3.25     11.96 o
  -9   8  13       25.98       20.72      6.68 o
  -8   8  13       52.00       43.57      7.29 o
  -7   8  13       17.41       14.03      6.32 o
  -6   8  13        5.14        0.46      4.32 o
  -5   8  13        9.95       -0.08      4.19 o
  -4   8  13       13.61       15.26      4.75 o
  -3   8  13        9.84       19.21      4.72 o
  -2   8  13       15.84       26.32      4.02 o
  -1   8  13        9.37        9.63      4.79 o
   0   8  13        8.91       15.22      7.30 o
   1   8  13        2.75        5.37      4.42 o
   2   8  13        4.88        1.74      6.80 o
   3   8  13        7.00        1.87      4.13 o
  -5   9  13       29.32       26.07     13.76 o
  -4   9  13        0.01       -4.53      8.88 o
  -3   9  13        2.48        6.81      5.51 o
  -2   9  13        2.07        9.76     11.92 o
 -16   0  14        2.26        6.46      8.27 o
 -14   0  14       34.61       35.46      6.33 o
 -12   0  14       17.42       20.98      5.42 o
 -10   0  14      311.12      307.03     17.19 o
  -8   0  14      595.24      648.18     15.17 o
  -6   0  14       90.48       98.44      4.58 o
  -4   0  14      190.76      180.94      5.59 o
  -2   0  14      605.12      593.10     12.24 o
   0   0  14     1207.85     1156.61     21.06 o
   2   0  14      184.78      162.09      5.86 o
   4   0  14       43.35       37.55      3.97 o
   6   0  14      229.64      209.15     12.26 o
   8   0  14       52.12       33.50     12.75 o
  10   0  14        5.88        2.46     11.65 o
 -17   1  14        9.16        2.81      5.03 o
 -16   1  14        6.06        3.73      4.61 o
 -15   1  14        1.55       -3.73      3.73 o
 -14   1  14       14.24       17.84      4.45 o
 -13   1  14        5.92        5.51      3.69 o
 -12   1  14      145.64      150.65      6.53 o
 -11   1  14       30.75       41.72      4.08 o
 -10   1  14       52.02       56.84      3.83 o
  -9   1  14        1.16        0.83      2.29 o
  -8   1  14       84.18       68.03      3.46 o
  -7   1  14       17.76       11.10      1.85 o
  -6   1  14      357.47      366.87      6.53 o
  -5   1  14        0.28       -0.48      1.54 o
  -4   1  14      180.65      168.13      3.94 o
  -3   1  14        1.24       -1.48      1.48 o
  -2   1  14       22.75       22.30      1.77 o
  -1   1  14      207.00      219.36      4.54 o
   0   1  14       36.55       39.40      2.33 o
   1   1  14        0.17       -1.58      1.58 o
   2   1  14      103.84      109.48      3.57 o
   3   1  14      145.86      135.94      4.13 o
   4   1  14       26.00       16.95      3.17 o
   5   1  14        2.59       -1.45      2.93 o
   6   1  14       18.56       13.78      4.28 o
   7   1  14       22.17       38.79      6.92 o
   8   1  14       37.09       39.68      7.24 o
   9   1  14        1.03       -0.08      5.76 o
  10   1  14       16.83        6.65      8.77 o
 -17   2  14        9.43        3.56      6.88 o
 -16   2  14        2.97       -2.88      5.95 o
 -15   2  14        3.07       -0.91      5.44 o
 -14   2  14       15.79       19.97      5.94 o
 -13   2  14        0.03       -7.46      7.46 o
 -12   2  14       14.26        8.61      4.61 o
 -11   2  14       71.51       86.39      5.85 o
 -10   2  14        1.09        0.23      2.40 o
  -9   2  14      278.11      304.56      6.41 o
  -8   2  14      334.51      347.82      6.48 o
  -7   2  14       22.37       24.40      2.71 o
  -6   2  14        9.00       10.39      2.32 o
  -5   2  14       24.59       22.59      2.34 o
  -4   2  14        7.20        1.46      1.87 o
  -3   2  14      205.87      196.18      4.91 o
  -2   2  14       20.78       19.11      2.31 o
  -1   2  14      421.22      409.42      7.97 o
   0   2  14        6.27        2.27      2.24 o
   1   2  14      372.47      382.23      8.11 o
   2   2  14       28.33       21.91      2.69 o
   3   2  14       54.22       47.07      5.44 o
   4   2  14       59.72       55.15      4.38 o
   5   2  14        1.98       -3.25      3.25 o
   6   2  14       36.50       37.98      5.31 o
   7   2  14        6.51        4.00      4.16 o
   8   2  14        0.05        3.15      5.67 o
   9   2  14      100.52      105.89     10.19 o
  10   2  14        3.29        9.16      6.49 o
 -16   3  14        0.37        1.63      6.35 o
 -15   3  14        4.77        6.30      6.09 o
 -14   3  14       42.28       20.54      7.25 o
 -13   3  14        0.99       -4.83      5.67 o
 -12   3  14       98.73       90.06      8.11 o
 -11   3  14       30.23       37.28      6.19 o
 -10   3  14        2.44        3.55      3.36 o
  -9   3  14       21.33       11.54      3.20 o
  -8   3  14      108.93       99.23      4.72 o
  -7   3  14      176.35      185.19      6.40 o
  -6   3  14      205.77      210.97      6.49 o
  -5   3  14        7.79        4.51      2.50 o
  -4   3  14       64.93       62.62      4.09 o
  -3   3  14        0.31       -2.26      2.26 o
  -2   3  14      408.16      419.91     10.19 o
  -1   3  14       60.63       45.91      3.67 o
   0   3  14       31.87       25.76      3.29 o
   1   3  14        0.66        2.04      2.59 o
   2   3  14      233.44      224.99      7.36 o
   3   3  14        0.07        3.65      2.87 o
   4   3  14       11.79        7.39      2.67 o
   5   3  14        0.05       -2.99      2.99 o
   6   3  14       13.99        7.50      4.57 o
   7   3  14       67.20       72.47      6.85 o
   8   3  14       21.40       22.36      5.62 o
   9   3  14        0.19       -3.22      5.78 o
  10   3  14       81.01       78.40      9.86 o
 -16   4  14        1.76       -1.77      6.54 o
 -15   4  14        2.18        0.60      7.85 o
 -14   4  14        0.20        1.78      6.43 o
 -13   4  14        0.35        0.01      5.37 o
 -12   4  14        4.56        4.19      5.58 o
 -11   4  14        9.33        1.48     10.24 o
 -10   4  14      105.62      102.44      7.51 o
  -9   4  14        0.28       -2.90      2.90 o
  -8   4  14      140.35      161.83      7.88 o
  -7   4  14        1.20       -2.54      2.54 o
  -6   4  14       33.19       23.99      3.45 o
  -5   4  14      148.73      138.02      5.81 o
  -4   4  14       23.04       19.87      3.24 o
  -3   4  14       24.32       27.26      3.88 o
  -2   4  14      975.22     1032.47     19.36 o
  -1   4  14        7.98        8.21      2.74 o
   0   4  14       83.78       92.21      4.59 o
   1   4  14       14.84       13.64      3.38 o
   2   4  14        1.58       -1.31      3.05 o
   3   4  14       23.25       26.02      4.03 o
   4   4  14        0.20       -1.10      3.23 o
   5   4  14        1.72       -3.15      3.36 o
   6   4  14       33.18       41.13      6.80 o
   7   4  14        6.76        0.96      4.92 o
   8   4  14      103.77      103.18      8.86 o
   9   4  14       33.63       34.99      7.15 o
 -15   5  14       12.77       12.05     10.82 o
 -14   5  14        5.29       13.34      6.90 o
 -13   5  14        9.34        6.17      6.14 o
 -12   5  14        9.12        5.49      6.38 o
 -11   5  14       13.12       11.34      6.10 o
 -10   5  14       23.40       17.00      5.71 o
  -9   5  14        8.39       14.28      4.89 o
  -8   5  14       13.72        8.61      4.01 o
  -7   5  14       55.38       66.23      4.69 o
  -6   5  14        4.57       -0.46      2.97 o
  -5   5  14       16.08        6.54      3.17 o
  -4   5  14       20.94       16.73      3.85 o
  -3   5  14      328.09      320.50     10.78 o
  -2   5  14       26.16       40.11      4.07 o
  -1   5  14       13.49        7.85      3.22 o
   0   5  14       14.77       19.60      3.56 o
   1   5  14       71.61       72.01      4.85 o
   2   5  14       21.91       20.33      4.37 o
   3   5  14       23.30       26.09      5.99 o
   4   5  14        3.07        7.31      4.10 o
   5   5  14        0.70       -3.49      3.49 o
   6   5  14       11.80       11.41      4.93 o
   7   5  14        9.73        7.22      5.39 o
   8   5  14        8.86       11.66      5.75 o
 -13   6  14        0.98       -8.29     12.79 o
 -12   6  14        4.20       -2.80      5.76 o
 -11   6  14        2.49        4.49      5.73 o
 -10   6  14       35.68       34.42      7.37 o
  -9   6  14        1.59       -3.98      6.90 o
  -8   6  14       33.69       21.73      6.88 o
  -7   6  14        1.28       -4.68      4.68 o
  -6   6  14       12.10        9.06      3.91 o
  -5   6  14       14.58       12.69      4.38 o
  -4   6  14       52.61       40.84      4.39 o
  -3   6  14       24.60       28.13      4.23 o
  -2   6  14        7.32        8.89      3.69 o
  -1   6  14      189.01      220.54      8.55 o
   0   6  14       61.00       67.46      6.42 o
   1   6  14        0.01       -1.34      4.01 o
   2   6  14        6.03        8.76      4.36 o
   3   6  14        9.75       12.23      4.80 o
   4   6  14        0.23        2.57      6.09 o
   5   6  14        1.37        0.41      4.36 o
   6   6  14        5.20        4.53      5.42 o
   7   6  14        8.83       10.94      7.70 o
 -12   7  14        9.31       -6.77     13.54 o
 -11   7  14        1.43        1.62      5.92 o
 -10   7  14        8.10       13.07      6.71 o
  -9   7  14        5.54       -0.06      7.61 o
  -8   7  14       13.30        3.96      5.83 o
  -7   7  14        3.30        1.48      5.43 o
  -6   7  14        7.10       10.78     10.20 o
  -5   7  14        1.23       -3.52      3.52 o
  -4   7  14       54.80       62.04      5.31 o
  -3   7  14        0.01       -0.11      4.37 o
  -2   7  14        0.32        2.29      6.31 o
  -1   7  14       45.00       36.44      6.20 o
   0   7  14        3.88        1.04      4.77 o
   1   7  14        0.18        4.94      6.22 o
   2   7  14       81.25       85.98      8.00 o
   3   7  14        0.95       -4.84      4.84 o
   4   7  14        2.73       -3.78      4.51 o
   5   7  14       54.98       51.24      6.67 o
  -9   8  14        3.37       -1.44      5.96 o
  -8   8  14       41.11       35.93      7.77 o
  -7   8  14        1.48       -2.43      5.64 o
  -6   8  14        1.38       -1.82      4.60 o
  -5   8  14       12.40        9.97      4.93 o
  -4   8  14       37.07       49.12      6.22 o
  -3   8  14       21.45       26.32      4.21 o
  -2   8  14       13.24       18.79      4.77 o
  -1   8  14       22.09       23.00      5.11 o
   0   8  14        9.23       11.20      4.70 o
   1   8  14       13.71       13.68      4.98 o
   2   8  14        4.03        7.46      4.86 o
 -17   0  15        4.09        2.13      7.15 o
 -15   0  15       12.03       25.72      7.81 o
 -13   0  15       30.71       38.96      6.37 o
 -11   0  15       61.51       64.20      5.85 o
  -9   0  15       11.46       -2.53      3.94 o
  -7   0  15     1107.52     1107.17     22.92 o
  -5   0  15      136.73      141.47      5.48 o
  -3   0  15      154.28      148.28      5.62 o
  -1   0  15      107.61      109.32      4.87 o
   1   0  15       99.49       96.75      5.02 o
   3   0  15        0.83        0.76      2.84 o
   5   0  15       40.60       32.05      6.30 o
   7   0  15      107.82      124.74     18.11 o
   9   0  15        8.57        8.93     11.96 o
 -17   1  15        6.25        1.46      6.71 o
 -16   1  15        0.49        3.79      4.78 o
 -15   1  15       16.48       11.72      6.17 o
 -14   1  15        3.48        3.39      3.74 o
 -13   1  15       18.25       20.36      4.31 o
 -12   1  15       26.01       19.87      3.93 o
 -11   1  15       88.19       75.64      4.35 o
 -10   1  15        6.19        6.26      2.68 o
  -9   1  15       67.34       59.38      3.80 o
  -8   1  15        0.05       -2.05      2.05 o
  -7   1  15        4.56       -0.52      2.02 o
  -6   1  15        2.30        1.14      1.99 o
  -5   1  15      221.85      241.13      4.98 o
  -4   1  15        1.97       -1.58      1.58 o
  -3   1  15       11.30        1.70      1.78 o
  -2   1  15       47.91       47.67      2.50 o
  -1   1  15     1121.41     1164.60     15.01 o
   0   1  15      216.20      215.37      5.05 o
   1   1  15      111.74       99.38      3.44 o
   2   1  15       36.78       26.25      2.72 o
   3   1  15       69.15       74.04      5.20 o
   4   1  15       34.06       32.41      4.35 o
   5   1  15       10.63        5.30      3.72 o
   6   1  15        1.83       -3.37      6.65 o
   7   1  15       13.61       17.75      6.41 o
   8   1  15       78.88       71.60      9.88 o
   9   1  15       23.65       33.49      9.66 o
  10   1  15       21.52       12.05      8.88 o
 -17   2  15       19.94       -1.80     12.36 o
 -16   2  15        0.22       -6.08      6.08 o
 -15   2  15        0.95       -4.00      6.15 o
 -14   2  15        4.63        9.82      5.63 o
 -13   2  15       21.15       15.43      5.91 o
 -12   2  15       68.40       84.34      6.79 o
 -11   2  15      134.85      152.66      7.46 o
 -10   2  15        1.36        1.55      2.98 o
  -9   2  15       82.90       68.61      4.26 o
  -8   2  15       90.59       64.58      3.60 o
  -7   2  15       98.12       97.44      4.39 o
  -6   2  15      107.56      107.91      4.46 o
  -5   2  15        0.45       -2.08      2.08 o
  -4   2  15      146.20      158.30      5.17 o
  -3   2  15      163.60      156.41      5.08 o
  -2   2  15        4.46        2.00      2.42 o
  -1   2  15       18.84       23.00      3.05 o
   0   2  15        0.42       -2.67      2.81 o
   1   2  15       14.86       18.13      3.26 o
   2   2  15        7.31        6.94      3.11 o
   3   2  15      239.71      208.79      7.69 o
   4   2  15        3.54        1.80      3.41 o
   5   2  15       11.19        8.60      6.37 o
   6   2  15      103.14       89.92      7.13 o
   7   2  15        0.59       -2.44      5.29 o
   8   2  15       13.17       10.76      6.59 o
   9   2  15       10.05       18.37      7.77 o
 -16   3  15       15.55        4.98     13.12 o
 -15   3  15        5.71       -4.14      5.65 o
 -14   3  15        4.36      -12.91     13.30 o
 -13   3  15       57.21       57.59      9.12 o
 -12   3  15       10.95       20.55      9.96 o
 -11   3  15       18.47       17.51      4.66 o
 -10   3  15        9.80        5.29      3.68 o
  -9   3  15       38.18       43.15      4.21 o
  -8   3  15       45.55       31.43      3.90 o
  -7   3  15       39.09       39.53      4.03 o
  -6   3  15      143.70      148.86      6.21 o
  -5   3  15      418.69      455.14     11.17 o
  -4   3  15       90.88      111.59      5.31 o
  -3   3  15      446.36      437.08     10.72 o
  -2   3  15        0.03        5.34      2.75 o
  -1   3  15       21.07       15.37      3.12 o
   0   3  15       79.55       75.55      4.53 o
   1   3  15        7.22        4.98      2.94 o
   2   3  15       15.29       14.22      3.22 o
   3   3  15        0.15       -2.81      2.81 o
   4   3  15        0.00       -3.22      3.22 o
   5   3  15       55.66       50.78      6.03 o
   6   3  15        2.14        3.61      4.34 o
   7   3  15       16.34       14.77      4.85 o
   8   3  15       58.47       64.35      8.88 o
   9   3  15       69.40       70.33      9.65 o
 -15   4  15       19.93       19.65      7.58 o
 -14   4  15        0.70       -7.09     11.23 o
 -13   4  15        2.72       -5.03      5.03 o
 -12   4  15        9.08       15.28      6.39 o
 -11   4  15        6.29        7.13      5.94 o
 -10   4  15        1.21       -1.34      4.68 o
  -9   4  15        1.51       -0.51      3.03 o
  -8   4  15      164.68      175.89      6.96 o
  -7   4  15        9.76        3.76      3.16 o
  -6   4  15        0.00       -2.68      2.68 o
  -5   4  15      283.69      318.77      9.15 o
  -4   4  15        5.83        2.73      3.01 o
  -3   4  15        4.12        4.99      3.10 o
  -2   4  15      118.62      129.76      5.74 o
  -1   4  15        1.48        4.21      3.23 o
   0   4  15      134.76      123.50      6.22 o
   1   4  15       24.21       25.38      5.80 o
   2   4  15       47.67       45.69      4.60 o
   3   4  15       19.00       13.78      3.98 o
   4   4  15       19.13       16.55      4.07 o
   5   4  15       14.45       16.64     10.52 o
   6   4  15        0.94        4.04      5.57 o
   7   4  15       10.75        6.22      6.13 o
   8   4  15        3.32        5.10      6.27 o
 -14   5  15        1.45        7.35      6.76 o
 -13   5  15        0.96       -2.71      6.05 o
 -12   5  15        1.95       -1.96      7.10 o
 -11   5  15        0.86        4.44      6.92 o
 -10   5  15        0.63       -2.56      4.65 o
  -9   5  15       33.94       35.05      6.24 o
  -8   5  15        5.27        8.83      4.29 o
  -7   5  15       23.07       11.45      4.83 o
  -6   5  15        5.70        2.70      4.03 o
  -5   5  15       51.87       48.78      4.94 o
  -4   5  15      112.77      113.58      6.40 o
  -3   5  15      188.69      204.49      8.38 o
  -2   5  15      110.66      121.01      5.67 o
  -1   5  15       19.72       18.02      3.68 o
   0   5  15       36.52       42.97      4.45 o
   1   5  15        6.93        0.97      3.88 o
   2   5  15        1.11        7.47      3.87 o
   3   5  15        3.10        1.96      5.22 o
   4   5  15       12.48       15.13      4.47 o
   5   5  15        0.03       -4.37      4.63 o
   6   5  15        1.13       -0.77      5.18 o
   7   5  15       39.51       42.75      7.58 o
 -13   6  15        0.13       -5.06      5.88 o
 -12   6  15        1.12       -1.38      5.72 o
 -11   6  15        0.14       -5.22      5.52 o
 -10   6  15        0.06       -2.33      5.51 o
  -9   6  15       35.43       33.72      7.47 o
  -8   6  15        1.25       -2.66      5.72 o
  -7   6  15        0.25       -2.34      4.57 o
  -6   6  15        3.16       -1.94      3.93 o
  -5   6  15       15.51       11.19      4.44 o
  -4   6  15        3.90       15.67      4.62 o
  -3   6  15       49.26       49.97      5.67 o
  -2   6  15       18.36       14.46      3.85 o
  -1   6  15       67.59       79.25      5.82 o
   0   6  15       42.53       49.17      5.98 o
   1   6  15       40.19       39.41      5.85 o
   2   6  15       10.67       20.03      5.11 o
   3   6  15       28.97       31.27      7.88 o
   4   6  15        5.15        3.91      5.70 o
   5   6  15       15.62        5.28      7.98 o
   6   6  15       39.40       28.32     10.07 o
 -11   7  15        3.18        6.67      6.48 o
 -10   7  15        0.15        7.27      6.45 o
  -9   7  15        7.20        2.34      6.13 o
  -8   7  15        0.53       -0.44      5.64 o
  -7   7  15        2.47       -0.81      5.87 o
  -6   7  15       14.72       18.87      4.49 o
  -5   7  15        1.71        5.44      4.04 o
  -4   7  15       10.82        9.63      4.91 o
  -3   7  15        9.58       21.11      5.48 o
  -2   7  15       16.36       31.44      5.76 o
  -1   7  15       41.32       50.10      7.03 o
   0   7  15        0.29        4.57      5.15 o
   1   7  15       19.52       26.17      6.23 o
   2   7  15       36.34       42.04      7.01 o
   3   7  15       19.45       16.71      5.92 o
   4   7  15        9.51        1.89      7.43 o
  -8   8  15        3.58        3.61     13.28 o
  -7   8  15       20.62       17.63      8.93 o
  -6   8  15       19.52       13.62      7.09 o
  -5   8  15        0.15        5.65      4.90 o
  -4   8  15        7.69       11.11      5.74 o
  -3   8  15        0.51        1.34      4.58 o
  -2   8  15        0.76       -1.41      6.36 o
  -1   8  15        0.03        9.61      6.75 o
   0   8  15       10.72       17.56      9.89 o
 -16   0  16       12.35       11.83      7.84 o
 -14   0  16       57.22       45.83      8.83 o
 -12   0  16       49.91       55.80      6.77 o
 -10   0  16       17.75       25.52      4.56 o
  -8   0  16      281.00      298.45     10.73 o
  -6   0  16      411.06      416.00     11.23 o
  -4   0  16       31.23       27.71      4.30 o
  -2   0  16     1767.99     1745.40     30.40 o
   0   0  16       39.89       26.71      4.60 o
   2   0  16      156.55      158.59      7.34 o
   4   0  16      306.16      280.87     24.49 o
   6   0  16       56.37       52.37     13.50 o
   8   0  16       18.13       16.49     12.44 o
 -16   1  16        1.08        1.95      5.02 o
 -15   1  16        9.13       13.01      4.59 o
 -14   1  16       29.11       29.26      5.07 o
 -13   1  16        0.45       -1.71      3.90 o
 -12   1  16       10.78        2.50      3.64 o
 -11   1  16       20.55       19.72      3.54 o
 -10   1  16        5.39        5.51      2.72 o
  -9   1  16        2.96       -2.01      2.35 o
  -8   1  16       25.48       23.47      2.83 o
  -7   1  16       52.30       45.11      4.22 o
  -6   1  16      284.65      308.77      6.52 o
  -5   1  16      243.76      247.23      5.71 o
  -4   1  16        0.07       -1.91      1.91 o
  -3   1  16        1.69       -1.51      1.99 o
  -2   1  16      154.15      167.85      4.62 o
  -1   1  16       22.26       26.77      2.35 o
   0   1  16      170.68      153.12      4.73 o
   1   1  16      198.17      220.02      7.54 o
   2   1  16      133.61      140.94      6.18 o
   3   1  16        0.61        2.43      3.41 o
   4   1  16       26.98       39.78      5.34 o
   5   1  16       38.52       47.80      7.23 o
   6   1  16       35.66       32.88      7.06 o
   7   1  16       16.79       20.20      6.63 o
   8   1  16        1.97        0.56      7.61 o
   9   1  16        0.73       11.10      7.95 o
 -16   2  16        2.24       -4.66      6.96 o
 -15   2  16       10.06        3.59      7.12 o
 -14   2  16        0.21        6.33      6.60 o
 -13   2  16       29.63       42.85      7.75 o
 -12   2  16        1.62        1.97      4.85 o
 -11   2  16        7.89       12.54      3.66 o
 -10   2  16        1.46        6.77      3.46 o
  -9   2  16       39.14       42.84      3.61 o
  -8   2  16       18.60       24.72      3.46 o
  -7   2  16      156.34      153.03      5.92 o
  -6   2  16      134.11      138.14      5.58 o
  -5   2  16        6.28        8.54      3.16 o
  -4   2  16      336.59      339.52      8.57 o
  -3   2  16      129.42      129.08      5.29 o
  -2   2  16      193.70      221.94      7.54 o
  -1   2  16      524.42      560.82     13.00 o
   0   2  16      102.04       98.98      5.69 o
   1   2  16        1.03       -2.87      2.87 o
   2   2  16       46.20       49.23      6.18 o
   3   2  16       49.28       56.62      5.86 o
   4   2  16       17.22        9.95      4.23 o
   5   2  16        8.27        1.76      6.09 o
   6   2  16        0.50        5.69      5.91 o
   7   2  16       33.63       38.07      7.85 o
   8   2  16       11.04       10.15      6.34 o
 -16   3  16       32.29       44.55      9.82 o
 -15   3  16        1.18       -5.69      5.69 o
 -14   3  16        8.63       16.24      7.21 o
 -13   3  16       19.31       20.81      7.18 o
 -12   3  16       10.64        4.39      6.38 o
 -11   3  16       29.51       36.95      5.49 o
 -10   3  16        6.14        6.81      3.70 o
  -9   3  16        2.08       -3.19      3.19 o
  -8   3  16        1.83       -2.57      3.12 o
  -7   3  16      109.59      105.61      5.64 o
  -6   3  16      178.52      182.11      7.14 o
  -5   3  16       24.76       32.73      3.92 o
  -4   3  16      176.42      171.18      6.70 o
  -3   3  16       27.64       31.33      4.81 o
  -2   3  16      116.71       96.62      5.23 o
  -1   3  16       84.76       95.02      5.56 o
   0   3  16      187.95      213.63      7.44 o
   1   3  16       75.50       68.01      4.62 o
   2   3  16      264.18      252.58      8.43 o
   3   3  16        0.02       -2.33      4.25 o
   4   3  16       37.69       26.98      5.19 o
   5   3  16       26.29       16.99      5.06 o
   6   3  16      102.61      127.44      8.52 o
   7   3  16        0.01       -4.43      6.68 o
   8   3  16       18.22       10.41      6.94 o
 -15   4  16        8.04        7.14      7.98 o
 -14   4  16        0.16       -4.16      6.03 o
 -13   4  16       20.32        7.30     12.38 o
 -12   4  16        6.54       10.72      9.65 o
 -11   4  16       13.89        6.59      5.35 o
 -10   4  16        0.93       -3.23      4.36 o
  -9   4  16        0.37        0.98      2.95 o
  -8   4  16        2.56       -2.99      3.55 o
  -7   4  16       30.31       26.18      3.95 o
  -6   4  16       14.38        3.04      3.96 o
  -5   4  16       18.98       15.67      4.40 o
  -4   4  16      122.00      150.47      7.41 o
  -3   4  16      191.34      202.28      8.43 o
  -2   4  16      109.25      111.91      6.89 o
  -1   4  16        4.35        3.56      3.41 o
   0   4  16        2.99        2.61      3.31 o
   1   4  16       39.19       39.72      4.65 o
   2   4  16       16.78       20.20      4.65 o
   3   4  16        0.05       -1.02      3.61 o
   4   4  16       25.11       40.96      6.68 o
   5   4  16        1.13        0.92      5.24 o
   6   4  16       22.28       24.02      6.74 o
   7   4  16        4.63        1.82      5.98 o
 -14   5  16        1.64        0.09      9.39 o
 -13   5  16        0.59       -0.61      7.25 o
 -12   5  16        0.18        1.50      5.81 o
 -11   5  16        3.91       -5.34      5.34 o
 -10   5  16       11.09        9.78      5.03 o
  -9   5  16        1.75       -3.82      3.82 o
  -8   5  16       17.59       20.60      5.13 o
  -7   5  16       18.36       10.15      4.56 o
  -6   5  16       15.41       22.07      5.14 o
  -5   5  16      128.12      133.83      8.07 o
  -4   5  16       14.40       24.25      7.29 o
  -3   5  16       85.39      104.37      7.11 o
  -2   5  16       22.35       22.60      5.01 o
  -1   5  16       12.44       13.18      4.27 o
   0   5  16       10.80       11.92      4.21 o
   1   5  16      101.92      115.76      7.05 o
   2   5  16        3.26        6.58      4.23 o
   3   5  16        0.25        1.62      4.97 o
   4   5  16       25.24       30.25      6.35 o
   5   5  16       25.47       28.05      6.66 o
   6   5  16        3.01        6.25      7.49 o
 -12   6  16       15.55        4.75      8.53 o
 -11   6  16        0.69       -2.15      9.80 o
 -10   6  16        9.33        9.42      9.04 o
  -9   6  16        3.42       -5.22      5.22 o
  -8   6  16        8.38       -0.06      9.56 o
  -7   6  16        0.17       -4.42      4.42 o
  -6   6  16        9.59        1.39      5.16 o
  -5   6  16        5.84        2.50      5.02 o
  -4   6  16       51.91       58.68      6.22 o
  -3   6  16      110.80      142.79     11.18 o
  -2   6  16      167.71      190.43      8.09 o
  -1   6  16       26.44       25.87      4.82 o
   0   6  16        0.41       -1.09      4.38 o
   1   6  16       11.73        9.87      5.05 o
   2   6  16       30.09       50.86     11.93 o
   3   6  16       11.39       13.87      5.24 o
   4   6  16        1.32       -0.96      5.70 o
 -10   7  16       24.91       40.13      8.34 o
  -9   7  16        8.87        5.36      9.63 o
  -8   7  16       17.37       19.43     10.84 o
  -7   7  16        0.00       -1.91      6.35 o
  -6   7  16        9.04        8.10      5.27 o
  -5   7  16        6.90       11.03      6.72 o
  -4   7  16       25.76       31.36      5.90 o
  -3   7  16       13.99       22.90      6.48 o
  -2   7  16       10.47        6.77      5.12 o
  -1   7  16        7.11        0.64      5.21 o
   0   7  16       29.67       39.46      7.13 o
   1   7  16       18.27       19.33      6.34 o
   2   7  16        2.07       10.42     10.75 o
  -5   8  16        0.42        9.94     13.19 o
  -4   8  16        4.75        3.60     14.95 o
  -3   8  16       22.31       29.48     11.28 o
 -15   0  17       29.71       52.77     24.25 o
 -13   0  17        9.59       -2.88      5.80 o
 -11   0  17       36.11       28.32      5.21 o
  -9   0  17        0.41       -0.12      4.15 o
  -7   0  17       62.69       61.34      5.45 o
  -5   0  17       32.72       18.79      3.90 o
  -3   0  17      212.91      246.15      8.47 o
  -1   0  17      113.20      117.91      5.97 o
   1   0  17       22.47       25.47      4.69 o
   3   0  17      112.01      135.60     18.07 o
   5   0  17       56.06       72.02     15.48 o
   7   0  17        4.53       18.95     11.17 o
 -16   1  17        1.29       -6.50      6.50 o
 -15   1  17       26.57       39.66      7.75 o
 -14   1  17       32.07       33.32      5.27 o
 -13   1  17       14.30       16.43      4.49 o
 -12   1  17        5.79        6.96      3.61 o
 -11   1  17       39.35       52.83      4.49 o
 -10   1  17       13.52       10.99      3.23 o
  -9   1  17        8.56       11.68      2.98 o
  -8   1  17       33.63       38.56      3.56 o
  -7   1  17       40.27       38.12      3.13 o
  -6   1  17        0.23       -2.21      2.21 o
  -5   1  17       16.60        8.56      2.44 o
  -4   1  17       43.34       31.75      3.03 o
  -3   1  17      235.56      241.87      5.62 o
  -2   1  17       92.39       99.42      4.31 o
  -1   1  17       40.07       38.53      3.96 o
   0   1  17       96.53       81.60      5.02 o
   1   1  17        0.51        1.67      3.80 o
   2   1  17       39.40       45.86      5.32 o
   3   1  17      128.14      120.55      9.46 o
   4   1  17       77.89       65.26      8.10 o
   5   1  17        4.89        0.72      5.25 o
   6   1  17        1.45        7.11      7.64 o
   7   1  17       25.06       15.07      8.73 o
   8   1  17       79.67       90.19     17.74 o
 -16   2  17        0.58      -11.46     22.18 o
 -15   2  17        0.26       -1.82     12.11 o
 -14   2  17        3.47        2.09     18.62 o
 -13   2  17        6.67       10.09      5.63 o
 -12   2  17        1.67       -1.03      4.15 o
 -11   2  17       27.61       36.16      5.59 o
 -10   2  17       49.79       60.33      5.43 o
  -9   2  17        1.53       -3.26      3.26 o
  -8   2  17       74.46       64.38      5.49 o
  -7   2  17      104.07      103.17      6.36 o
  -6   2  17       91.72       97.43      5.46 o
  -5   2  17       66.21       51.77      4.47 o
  -4   2  17       59.45       48.11      4.33 o
  -3   2  17      127.72      118.83      5.79 o
  -2   2  17      174.24      204.73      7.53 o
  -1   2  17       69.38       71.79      4.92 o
   0   2  17        3.08        0.18      3.23 o
   1   2  17       84.88       72.27      5.48 o
   2   2  17       16.16       17.76      3.99 o
   3   2  17       23.30        9.23      4.26 o
   4   2  17       69.92       74.69      6.81 o
   5   2  17       70.02       51.91      9.13 o
   6   2  17       51.70       40.69      7.73 o
   7   2  17       21.64        6.08      9.22 o
   8   2  17        0.49       -1.14     11.48 o
 -15   3  17        0.27       -6.18     10.33 o
 -14   3  17       17.78       29.15      8.46 o
 -13   3  17       38.49       24.34     16.20 o
 -12   3  17        1.19       -1.55     11.81 o
 -11   3  17       24.09       27.79      5.92 o
 -10   3  17        1.52       -0.54      3.47 o
  -9   3  17       69.99       60.58      5.56 o
  -8   3  17       49.36       58.34      5.43 o
  -7   3  17       11.12       14.08      3.69 o
  -6   3  17        1.35        3.29      3.17 o
  -5   3  17       51.00       55.36      4.72 o
  -4   3  17        0.03        3.97      3.17 o
  -3   3  17       68.11       63.68      5.61 o
  -2   3  17        2.23        1.50      3.76 o
  -1   3  17        0.86       -2.85      2.96 o
   0   3  17      102.21      111.79      6.82 o
   1   3  17        7.62        7.10      3.73 o
   2   3  17       14.29       13.64      4.49 o
   3   3  17       54.25       46.10      5.83 o
   4   3  17        0.86       -3.79      3.97 o
   5   3  17        0.15        2.18      4.40 o
   6   3  17        8.11        8.99      6.65 o
   7   3  17       88.84      107.38     12.33 o
 -14   4  17        4.16        8.36      7.01 o
 -13   4  17        0.28        6.69     10.60 o
 -12   4  17        1.15       -0.47      5.94 o
 -11   4  17        0.65        6.33      5.25 o
 -10   4  17       26.33       22.84      5.31 o
  -9   4  17       54.35       61.50      6.43 o
  -8   4  17        0.11       -3.89      3.89 o
  -7   4  17      163.50      177.60      8.29 o
  -6   4  17       14.52       12.18      4.79 o
  -5   4  17       81.34       70.42      5.80 o
  -4   4  17      168.11      171.38      9.94 o
  -3   4  17       62.96       55.19      5.24 o
  -2   4  17        0.68        2.82      3.54 o
  -1   4  17       62.23       85.07      6.59 o
   0   4  17       20.47       20.67      4.13 o
   1   4  17       26.87       20.28      4.23 o
   2   4  17       28.45       32.76      6.25 o
   3   4  17       65.63       82.81      8.33 o
   4   4  17        3.08        5.45      5.54 o
   5   4  17       39.63       46.14      7.87 o
   6   4  17        8.59        5.00      6.44 o
 -13   5  17        3.22       13.29      7.11 o
 -12   5  17        0.04       -5.85      5.85 o
 -11   5  17       27.87       24.97      7.73 o
 -10   5  17        6.85        2.25      4.79 o
  -9   5  17        5.98       18.67      5.04 o
  -8   5  17       26.49       27.13      5.48 o
  -7   5  17        3.88        3.36      4.32 o
  -6   5  17        8.38        0.54      4.45 o
  -5   5  17       19.40       18.15      5.12 o
  -4   5  17       57.68       84.88      7.04 o
  -3   5  17       45.19       50.01      6.03 o
  -2   5  17       78.49       82.54      6.79 o
  -1   5  17        1.68        0.50      3.88 o
   0   5  17        8.72       15.10      4.51 o
   1   5  17        1.04       -0.19      4.14 o
   2   5  17       50.62       66.67      8.67 o
   3   5  17       16.66       13.70      6.21 o
   4   5  17        2.68       -3.11      5.15 o
   5   5  17        0.92        5.60      5.85 o
 -11   6  17        7.21        7.94      6.87 o
 -10   6  17       13.25       15.96      7.12 o
  -9   6  17        0.04       -3.60      6.61 o
  -8   6  17        0.21        2.05      5.27 o
  -7   6  17        6.45        8.76      9.51 o
  -6   6  17       35.44       48.28     10.42 o
  -5   6  17       21.33        3.91      8.80 o
  -4   6  17       99.10       98.18      7.55 o
  -3   6  17       26.22       43.63      7.46 o
  -2   6  17        7.45        6.15      4.68 o
  -1   6  17        2.89        7.99      5.19 o
   0   6  17        1.67        9.23      5.31 o
   1   6  17       21.54       22.38     11.33 o
   2   6  17        0.33        0.88      6.21 o
   3   6  17        2.68       11.16      6.32 o
  -9   7  17        0.00       -0.88     13.41 o
  -8   7  17        0.79       -1.90      6.32 o
  -7   7  17        8.68       14.15      7.39 o
  -6   7  17        0.34       -4.80      5.67 o
  -5   7  17       48.90       58.95      7.45 o
  -4   7  17        0.12        1.02      6.17 o
  -3   7  17       27.87       31.83      6.37 o
  -2   7  17        0.36        0.33      8.15 o
  -1   7  17       15.47       19.36      6.44 o
   0   7  17       19.04       14.88      6.07 o
 -16   0  18       15.84        1.23     12.31 o
 -14   0  18        0.16        7.39      6.56 o
 -12   0  18       23.89       29.88      6.27 o
 -10   0  18       20.75       16.50      4.65 o
  -8   0  18       41.02       35.72      4.79 o
  -6   0  18        9.85        8.84      3.80 o
  -4   0  18       62.36       49.78      5.10 o
  -2   0  18      204.40      203.56      9.26 o
   0   0  18        0.01        0.67      4.54 o
   2   0  18       75.20       75.79     10.12 o
   4   0  18        5.37       20.09     10.90 o
   6   0  18       32.75       39.75     14.20 o
 -15   1  18        3.81       15.01      7.95 o
 -14   1  18        0.30        1.56      6.79 o
 -13   1  18        6.79       -4.60      7.51 o
 -12   1  18       23.25       23.87      4.37 o
 -11   1  18        1.22        4.08      3.46 o
 -10   1  18       26.88       31.39      4.37 o
  -9   1  18        6.06       11.95      3.49 o
  -8   1  18       12.03       12.24      3.08 o
  -7   1  18       12.98        6.53      3.02 o
  -6   1  18        9.14        9.11      3.00 o
  -5   1  18        1.48       -2.52      2.52 o
  -4   1  18        8.89       10.76      2.92 o
  -3   1  18        2.66        2.64      3.08 o
  -2   1  18       14.11       11.25      3.30 o
  -1   1  18       57.86       63.04      5.15 o
   0   1  18        1.12        0.24      3.45 o
   1   1  18        0.80       -0.42      6.09 o
   2   1  18       89.22       89.88     10.44 o
   3   1  18       53.14       60.17      9.09 o
   4   1  18        3.49       10.76      5.60 o
   5   1  18       58.20       68.57     11.42 o
   6   1  18        1.59        2.08      7.74 o
   7   1  18        0.36        7.68      8.37 o
 -15   2  18        1.65       -7.83     10.07 o
 -14   2  18       17.42       22.84     20.53 o
 -13   2  18       44.11       64.77      9.73 o
 -12   2  18        1.55        1.62      5.81 o
 -11   2  18       13.00        8.75      4.15 o
 -10   2  18       19.35       19.25      4.39 o
  -9   2  18        0.30        2.08      4.07 o
  -8   2  18       19.22       17.19      4.06 o
  -7   2  18       14.50       15.10      4.06 o
  -6   2  18       42.96       34.18      4.58 o
  -5   2  18       14.50       10.64      4.01 o
  -4   2  18        3.11        1.29      3.47 o
  -3   2  18       28.27       24.20      4.25 o
  -2   2  18        3.02        6.35      4.09 o
  -1   2  18       37.64       23.63      4.32 o
   0   2  18       58.87       61.44      5.44 o
   1   2  18       27.09       27.52      4.91 o
   2   2  18        0.03        2.06      4.12 o
   3   2  18       11.16        8.02      5.58 o
   4   2  18        1.48       -0.24      5.55 o
   5   2  18        0.18       -0.42      6.12 o
   6   2  18       10.74       11.03      7.00 o
 -14   3  18        7.49        8.00     14.58 o
 -13   3  18       21.11       20.96      8.02 o
 -12   3  18       29.57       39.29      7.13 o
 -11   3  18        5.89        8.14      4.70 o
 -10   3  18        3.09       -4.26      4.26 o
  -9   3  18       15.97       16.14      4.24 o
  -8   3  18        0.09        0.94      3.53 o
  -7   3  18       51.14       50.36      5.24 o
  -6   3  18      111.19      103.03      6.64 o
  -5   3  18       21.68       24.45      4.05 o
  -4   3  18       11.10        4.98      3.45 o
  -3   3  18       66.11       74.55      5.11 o
  -2   3  18       48.01       46.49      5.90 o
  -1   3  18        1.85        7.84      3.83 o
   0   3  18       86.83       81.32      6.65 o
   1   3  18       27.80       26.99      5.08 o
   2   3  18       26.11       35.04      5.51 o
   3   3  18       37.46       32.06      5.59 o
   4   3  18       93.23       92.02      9.35 o
   5   3  18       11.70       14.68     13.69 o
   6   3  18       23.90       14.08      7.15 o
 -14   4  18       14.47       -9.80      9.80 o
 -13   4  18        0.01        1.05     17.54 o
 -12   4  18       40.70       43.00      9.42 o
 -11   4  18        0.01        0.06      4.95 o
 -10   4  18       35.92       50.17      8.32 o
  -9   4  18        0.73        2.23      4.32 o
  -8   4  18        1.94       -1.39      5.29 o
  -7   4  18        7.78        0.62      4.40 o
  -6   4  18       41.18       37.46      5.64 o
  -5   4  18       21.50       22.57      4.63 o
  -4   4  18       17.60       29.47      4.77 o
  -3   4  18       35.82       36.66      4.93 o
  -2   4  18        6.88       -0.53      3.72 o
  -1   4  18       18.83       18.02      4.36 o
   0   4  18       15.42       22.19      8.16 o
   1   4  18       26.84       23.93      5.98 o
   2   4  18       12.87        9.67      6.05 o
   3   4  18        2.27        2.43      5.36 o
   4   4  18        0.96        3.37      5.84 o
   5   4  18       22.76       24.67      7.44 o
 -12   5  18        2.74        3.28      6.29 o
 -11   5  18        2.54        2.40      6.73 o
 -10   5  18        0.02       11.50      5.38 o
  -9   5  18       10.10       11.69      4.88 o
  -8   5  18        0.70       -1.52      4.31 o
  -7   5  18       18.83       16.74      5.45 o
  -6   5  18        7.22       -3.52      4.60 o
  -5   5  18       61.30       50.63      6.32 o
  -4   5  18        1.26        6.31      4.50 o
  -3   5  18       21.19       27.77      5.55 o
  -2   5  18        0.48        4.05      4.45 o
  -1   5  18       35.51       46.46      6.13 o
   0   5  18        2.55        3.88      4.93 o
   1   5  18        1.13        5.58      5.15 o
   2   5  18       40.66       45.83      7.19 o
   3   5  18        0.59       -1.18      5.02 o
   4   5  18        0.22       -3.47     10.16 o
 -10   6  18        3.63       10.87      7.00 o
  -9   6  18        0.34       -2.40      6.33 o
  -8   6  18        2.95       -5.18      5.18 o
  -7   6  18        0.88       -3.73      5.15 o
  -6   6  18        4.91        9.84      5.69 o
  -5   6  18        0.07       -2.62      5.55 o
  -4   6  18       51.59       63.11      7.84 o
  -3   6  18        0.32        7.97      5.49 o
  -2   6  18       34.38       20.71      6.19 o
  -1   6  18       10.89        4.81     10.56 o
   0   6  18       32.10       30.80      7.71 o
   1   6  18       20.34       25.93     10.55 o
   2   6  18       32.34       25.46      9.98 o
  -6   7  18        2.12       -4.91      4.91 o
  -5   7  18        1.24       -1.23      5.43 o
  -4   7  18        4.55        5.42      5.33 o
  -3   7  18        0.00        5.38      5.56 o
  -2   7  18        6.09        8.30      8.35 o
 -15   0  19       13.44       17.59      8.16 o
 -13   0  19        0.80       -6.00      6.33 o
 -11   0  19        7.97        3.49      5.04 o
  -9   0  19        9.68       10.32      5.36 o
  -7   0  19       65.00       82.00     15.85 o
  -5   0  19       27.28       16.05      5.27 o
  -3   0  19       18.40       33.01      5.94 o
  -1   0  19       32.06       31.56      7.72 o
   1   0  19       99.25      113.66     17.46 o
   3   0  19       57.76       58.87     14.73 o
   5   0  19       29.21       48.85     14.51 o
 -15   1  19        3.20       -6.99      6.99 o
 -14   1  19       16.06       11.72      7.73 o
 -13   1  19        4.56        8.71      6.77 o
 -12   1  19        7.64        9.64      4.85 o
 -11   1  19        6.07        8.01      4.42 o
 -10   1  19        3.47        0.36      3.36 o
  -9   1  19        1.53        0.99      3.26 o
  -8   1  19        0.08        3.21      3.24 o
  -7   1  19        0.83       -1.46      3.04 o
  -6   1  19        0.12        1.38      3.09 o
  -5   1  19        6.00        5.63      3.64 o
  -4   1  19        3.34        2.11      4.06 o
  -3   1  19      119.65      113.49      6.47 o
  -2   1  19        0.88       -3.36      3.36 o
  -1   1  19       15.07       17.63      4.94 o
   0   1  19        0.40        2.13      4.06 o
   1   1  19       25.04       26.88      5.65 o
   2   1  19       21.86       24.97      6.47 o
   3   1  19        0.67        5.15      7.00 o
   4   1  19        0.53       -5.84      7.02 o
   5   1  19        5.66        3.45     22.01 o
   6   1  19       46.60       73.12     11.75 o
 -14   2  19        8.75       12.87      8.02 o
 -13   2  19        0.00        7.03      6.73 o
 -12   2  19        4.28       11.48      4.48 o
 -11   2  19        3.35        6.22      4.08 o
 -10   2  19        0.02        2.48      3.80 o
  -9   2  19        5.68        4.84      4.53 o
  -8   2  19        2.47        0.48      3.59 o
  -7   2  19       31.19       31.10      5.60 o
  -6   2  19        9.98        9.03      3.89 o
  -5   2  19        1.45       -1.53      3.48 o
  -4   2  19        2.28        3.16      3.56 o
  -3   2  19       67.59       61.59      5.45 o
  -2   2  19        3.84        3.84      3.63 o
  -1   2  19       37.02       41.97      5.07 o
   0   2  19       10.42        9.07      4.05 o
   1   2  19       60.81       52.19      6.43 o
   2   2  19       46.52       66.32      8.12 o
   3   2  19       13.98       17.66      6.46 o
   4   2  19       93.60       95.20     10.17 o
   5   2  19        4.83        3.54      9.06 o
 -14   3  19        8.90        1.98     15.81 o
 -13   3  19        4.82        4.40      6.75 o
 -12   3  19        0.23       -5.20      5.20 o
 -11   3  19       11.63       14.69      5.22 o
 -10   3  19        0.69        0.34      4.81 o
  -9   3  19        0.16        2.28      3.80 o
  -8   3  19       28.06       26.86      4.77 o
  -7   3  19        1.84       -2.51      3.51 o
  -6   3  19       49.12       58.02      5.56 o
  -5   3  19       17.70       26.56      5.34 o
  -4   3  19       38.07       50.31      6.79 o
  -3   3  19       46.75       46.98      5.23 o
  -2   3  19       20.67       14.58      4.19 o
  -1   3  19        8.22        2.97      3.87 o
   0   3  19        0.12        2.68      3.70 o
   1   3  19        1.82        0.67      4.20 o
   2   3  19        0.40        6.74      4.59 o
   3   3  19        1.70       -5.14      5.14 o
   4   3  19        1.07       -1.54      6.11 o
   5   3  19       14.29       19.56      9.11 o
 -13   4  19        0.05       -1.39      6.53 o
 -12   4  19        0.01       -1.66      5.69 o
 -11   4  19        1.67        7.29      6.33 o
 -10   4  19       13.89       19.08      5.47 o
  -9   4  19        0.46        6.02      4.41 o
  -8   4  19        3.57       -3.37      4.36 o
  -7   4  19        4.91        2.48      4.79 o
  -6   4  19       17.10       26.95      7.76 o
  -5   4  19        0.54       -0.73      4.38 o
  -4   4  19        1.50        6.18      4.74 o
  -3   4  19        6.55       13.30      4.92 o
  -2   4  19        1.73        2.19      4.47 o
  -1   4  19        2.15        7.28      4.65 o
   0   4  19       22.64       20.98      6.14 o
   1   4  19        3.37        0.83      8.07 o
   2   4  19        0.04       -2.14      6.76 o
   3   4  19       32.97       27.40      6.82 o
   4   4  19        4.30        4.34      7.64 o
 -11   5  19       18.35       13.25      7.33 o
 -10   5  19        3.52        9.95      5.27 o
  -9   5  19        0.52       -2.63      4.69 o
  -8   5  19        0.24       -4.52      4.52 o
  -7   5  19        1.13        2.75      4.59 o
  -6   5  19        1.03       -1.18      4.48 o
  -5   5  19        1.91       -0.91      4.47 o
  -4   5  19        4.10        4.92      6.23 o
  -3   5  19       12.65        7.79      4.86 o
  -2   5  19        0.86       -2.26      5.60 o
  -1   5  19        0.33        4.71      7.67 o
   0   5  19       21.71       18.29      6.32 o
   1   5  19       61.31       63.32      7.85 o
   2   5  19        0.19        2.16      8.98 o
  -9   6  19        1.47       12.51      9.04 o
  -8   6  19        0.01       -5.18      5.18 o
  -7   6  19        0.85       -1.55      5.13 o
  -6   6  19        2.33       -1.16      5.34 o
  -5   6  19        2.44       -3.81      7.78 o
  -4   6  19        2.41       -2.90      5.39 o
  -3   6  19        0.02        6.53      7.28 o
  -2   6  19        9.96       15.86      6.11 o
  -1   6  19        0.04        0.70      5.47 o
   0   6  19        0.33        6.77      8.88 o
 -14   0  20        0.38       -1.38     10.88 o
 -12   0  20        0.03      -10.24     10.24 o
 -10   0  20       16.82       20.06      6.19 o
  -8   0  20        1.04       -5.50      9.04 o
  -6   0  20        0.21        3.78      4.72 o
  -4   0  20       48.27       38.94      8.08 o
  -2   0  20      166.60      164.59     13.19 o
   0   0  20       37.76       12.93     10.68 o
   2   0  20        0.11       -3.21      9.72 o
   4   0  20       33.91       51.66     15.83 o
 -14   1  20       20.20       35.88      9.20 o
 -13   1  20        0.10       -2.93      5.07 o
 -12   1  20        0.16       -4.26      4.26 o
 -11   1  20        0.04       -3.81      5.26 o
 -10   1  20       24.90       16.84      5.12 o
  -9   1  20        1.36        2.26      4.34 o
  -8   1  20       25.68       12.24      4.85 o
  -7   1  20        0.55        4.99      4.29 o
  -6   1  20        0.44        4.81      4.31 o
  -5   1  20        0.47       -2.95      4.07 o
  -4   1  20       16.58       24.68      5.08 o
  -3   1  20        0.50       -0.60      4.17 o
  -2   1  20       16.54       14.42      5.16 o
  -1   1  20        3.55        5.64      4.66 o
   0   1  20       35.60       48.32      8.31 o
   1   1  20       16.23       11.49      6.57 o
   2   1  20       35.18       26.46      7.58 o
   3   1  20       44.16       43.59      9.89 o
   4   1  20        1.81        9.80      7.99 o
 -14   2  20        1.97       -3.08     12.82 o
 -13   2  20        0.62        1.40      8.41 o
 -12   2  20        0.73       -2.38      4.81 o
 -11   2  20        2.28        8.64      4.38 o
 -10   2  20        0.20        2.34      3.94 o
  -9   2  20       21.87       25.11      4.81 o
  -8   2  20        4.76        0.92      3.74 o
  -7   2  20        8.06        7.05      4.18 o
  -6   2  20       24.00       26.85      4.73 o
  -5   2  20        2.88        8.41      4.08 o
  -4   2  20       13.06       13.80      4.23 o
  -3   2  20        0.26       -1.76      4.59 o
  -2   2  20       29.71       32.69      4.98 o
  -1   2  20       14.65       14.38      5.02 o
   0   2  20        0.30       -4.36      4.36 o
   1   2  20        1.34       -4.44      4.44 o
   2   2  20        0.27       -3.01      5.64 o
   3   2  20        3.72        1.80      6.06 o
   4   2  20        6.10        7.68      6.60 o
 -13   3  20       10.23       12.03     16.51 o
 -12   3  20       14.19       11.88      5.59 o
 -11   3  20       12.94       13.60      7.26 o
 -10   3  20       29.74       31.95      6.10 o
  -9   3  20        3.53       13.64      4.94 o
  -8   3  20        7.15        7.78      5.25 o
  -7   3  20        0.27       -3.06      3.79 o
  -6   3  20        4.57        4.83      3.86 o
  -5   3  20        2.72        5.62      3.85 o
  -4   3  20        7.36        3.93      3.95 o
  -3   3  20       10.38       16.05      4.50 o
  -2   3  20       39.91       43.47      5.77 o
  -1   3  20       15.24        6.14      5.37 o
   0   3  20        0.23       -5.74      5.74 o
   1   3  20        0.41       -5.46      5.46 o
   2   3  20       60.48       68.76      8.81 o
   3   3  20       19.07       13.60      6.74 o
 -12   4  20        4.47       10.97      6.26 o
 -11   4  20       12.04        5.87      5.24 o
 -10   4  20        3.15       -5.39      5.39 o
  -9   4  20        0.10        5.34      4.77 o
  -8   4  20        1.09        4.70      4.79 o
  -7   4  20        0.91       -3.15      6.16 o
  -6   4  20       16.51       34.64      6.21 o
  -5   4  20        0.07       -4.50      4.50 o
  -4   4  20        4.85       -0.36      4.63 o
  -3   4  20       12.09       13.99      5.15 o
  -2   4  20        4.69        6.91      4.93 o
  -1   4  20       21.20       21.97      5.44 o
   0   4  20        0.32       -4.54      5.05 o
   1   4  20        1.23        2.24      5.53 o
   2   4  20        4.79       -5.70      5.70 o
 -10   5  20        3.50        4.87      6.40 o
  -9   5  20        4.36        7.24      5.36 o
  -8   5  20        0.84       -4.56      4.56 o
  -7   5  20        9.06       12.26      5.41 o
  -6   5  20        0.07       -4.53      4.53 o
  -5   5  20        3.82        2.23      5.00 o
  -4   5  20        0.10        6.37      4.96 o
  -3   5  20       17.36       13.05      5.36 o
  -2   5  20        2.56        5.46      4.92 o
  -1   5  20        2.21       11.38      5.74 o
   0   5  20        8.11       10.64      5.45 o
  -5   6  20        3.91       10.05      8.61 o
 -13   0  21       18.87       22.60     13.10 o
 -11   0  21        4.32        3.88      7.54 o
  -9   0  21        0.61       -2.56     11.85 o
  -7   0  21        0.08       -6.43      6.43 o
  -5   0  21       85.30      115.20     17.41 o
  -3   0  21        0.01       -6.82      8.97 o
  -1   0  21       10.04       11.87     11.17 o
   1   0  21        9.20       -1.98      9.80 o
   3   0  21        6.82       -3.87     11.83 o
 -13   1  21        0.59        1.74      5.61 o
 -12   1  21        1.68       -0.83      4.64 o
 -11   1  21        5.19       14.78      6.11 o
 -10   1  21        0.00        0.08      4.62 o
  -9   1  21       12.41        9.85      5.11 o
  -8   1  21        4.65        2.11      5.44 o
  -7   1  21       26.35       29.65      5.70 o
  -6   1  21       13.14       13.01      5.07 o
  -5   1  21       12.57       15.38      5.25 o
  -4   1  21        3.63       -4.26      4.26 o
  -3   1  21       13.96       15.68      5.18 o
  -2   1  21        4.76        1.31      5.22 o
  -1   1  21        0.69        2.47      5.98 o
   0   1  21        8.35        3.33      6.32 o
   1   1  21        0.18       -8.30     11.70 o
   2   1  21        0.27        7.81     13.81 o
   3   1  21        5.93        7.60     10.31 o
 -13   2  21        1.19       -1.45      9.41 o
 -12   2  21       23.49       27.56      6.41 o
 -11   2  21        2.10        3.83      5.23 o
 -10   2  21       13.63       17.13      5.62 o
  -9   2  21        0.20       -1.13      4.38 o
  -8   2  21        2.69        2.41      4.55 o
  -7   2  21       13.17       15.01      5.33 o
  -6   2  21        2.30        1.28      4.73 o
  -5   2  21        0.54        7.52      4.77 o
  -4   2  21       12.64       13.48      5.15 o
  -3   2  21        0.00       -3.65      4.47 o
  -2   2  21        0.00       -1.14      4.80 o
  -1   2  21        0.27       -4.39      4.39 o
   0   2  21        1.09        1.44      4.84 o
   1   2  21        7.98       12.95      5.61 o
   2   2  21        6.69        3.16      5.63 o
 -12   3  21        1.66        4.10      5.31 o
 -11   3  21       25.05       28.58      6.26 o
 -10   3  21       18.02       14.16      5.50 o
  -9   3  21       12.34       11.31      5.36 o
  -8   3  21        3.13        1.23      4.70 o
  -7   3  21       27.57       38.37     10.68 o
  -6   3  21        0.34        4.14      4.00 o
  -5   3  21        0.30        2.97      4.00 o
  -4   3  21        0.01        0.59      3.90 o
  -3   3  21        1.23        2.85      4.02 o
  -2   3  21        1.73       -0.57      4.54 o
  -1   3  21        6.27        7.75      5.12 o
   0   3  21        7.08       -3.50      5.93 o
   1   3  21        0.58        1.98      5.25 o
   2   3  21        0.83        2.27      9.41 o
 -10   4  21        0.44       -0.27      5.74 o
  -9   4  21        7.70       10.26      8.15 o
  -8   4  21        9.78       15.91      5.47 o
  -7   4  21        0.70       -1.80      4.56 o
  -6   4  21        2.12        8.27      5.21 o
  -5   4  21        0.45        7.03      4.89 o
  -4   4  21        1.03        3.84      4.72 o
  -3   4  21        4.41        7.37      6.47 o
  -2   4  21        0.01        0.46      4.68 o
  -1   4  21        8.20        0.72      4.74 o
   0   4  21       17.63        9.03      5.66 o
  -7   5  21        0.17       -2.68      5.19 o
  -6   5  21       15.01       11.17      7.23 o
  -5   5  21        0.46       10.59      5.42 o
  -4   5  21        1.52        7.48      5.08 o
  -3   5  21        3.26        5.15      7.93 o
 -12   0  22       18.21        8.93     11.70 o
 -10   0  22       10.21        3.87     10.20 o
  -8   0  22        0.03       -2.20      9.50 o
  -6   0  22       14.18       19.79     12.79 o
  -4   0  22       43.43       46.83     13.32 o
  -2   0  22       10.58       10.02     11.12 o
   0   0  22        0.29       -9.89      9.89 o
 -12   1  22        2.41       11.83      8.02 o
 -11   1  22        2.69        8.83      5.59 o
 -10   1  22        1.75       -1.92      5.21 o
  -9   1  22        6.02       16.78      5.56 o
  -8   1  22        2.61       -4.73      4.73 o
  -7   1  22        1.31        6.57      7.15 o
  -6   1  22       29.54       37.30      6.23 o
  -5   1  22        0.11       -1.99      4.57 o
  -4   1  22        1.72        0.43      5.52 o
  -3   1  22       10.71       18.86      6.74 o
  -2   1  22       11.08        4.22      7.76 o
  -1   1  22        0.28       -3.15      7.15 o
   0   1  22        5.59       -1.98     10.44 o
   1   1  22        4.88       11.02      8.05 o
 -11   2  22        0.01        2.34      5.19 o
 -10   2  22        0.95       -1.77      4.80 o
  -9   2  22        0.82        2.64      4.95 o
  -8   2  22       28.62       27.20      6.07 o
  -7   2  22       11.73       15.66      5.48 o
  -6   2  22       13.52       22.00      6.57 o
  -5   2  22        6.80        8.93      5.39 o
  -4   2  22       10.48       14.31      5.44 o
  -3   2  22        0.01       -0.89      4.66 o
  -2   2  22        3.19        1.50      4.93 o
  -1   2  22        5.67        5.47      5.27 o
   0   2  22        5.73        5.80      5.48 o
   1   2  22        1.40       -5.75      7.60 o
 -10   3  22        2.34        0.27      5.19 o
  -9   3  22        2.11        5.92      5.39 o
  -8   3  22        0.23       -4.72      4.72 o
  -7   3  22        0.77       -0.88      4.88 o
  -6   3  22       10.85       20.85      5.89 o
  -5   3  22       18.25       10.79      5.38 o
  -4   3  22       13.99       26.62      5.92 o
  -3   3  22        1.83        1.11      4.97 o
  -2   3  22        0.46       -2.01      4.94 o
  -1   3  22        2.10       -0.55      5.00 o
   0   3  22        5.61        1.62      7.87 o
  -8   4  22        0.45        8.85      7.91 o
  -7   4  22        3.15        0.14      5.45 o
  -6   4  22        5.24        4.26      5.18 o
  -5   4  22       15.99       23.28      6.06 o
  -4   4  22        3.85       13.08      5.81 o
  -3   4  22        8.18       -3.43      7.07 o
  -9   0  23       22.99        7.08     11.87 o
  -7   0  23       10.80       33.11     13.85 o
  -5   0  23        7.22        8.40     11.48 o
  -3   0  23        0.02        8.88     11.43 o
  -1   0  23       12.61       10.60     11.78 o
 -10   1  23        0.64        8.91      8.86 o
  -9   1  23        4.69        9.51      6.82 o
  -8   1  23        4.83       12.09      8.86 o
  -7   1  23       11.50       12.22      8.99 o
  -6   1  23        2.16        4.92      8.14 o
  -5   1  23       36.96       26.09      9.00 o
  -4   1  23        0.74        3.22      7.66 o
  -3   1  23        7.77       16.90      9.74 o
  -2   1  23        0.05       -2.84      7.47 o
  -1   1  23        3.63       -0.25     14.33 o
  -9   2  23        2.61       12.08      5.54 o
  -8   2  23        0.16        2.99      5.14 o
  -7   2  23        1.52        2.39      5.06 o
  -6   2  23        7.79       16.72      6.27 o
  -5   2  23        0.84        6.70      6.33 o
  -4   2  23        5.27        3.31      5.23 o
  -3   2  23        0.55        0.81      5.33 o
  -2   2  23        1.00        6.77      6.26 o
  -7   3  23        6.01       15.77      7.40 o
  -6   3  23        1.56        4.05      6.65 o
  -5   3  23       11.87       20.35     10.66 o
  -4   3  23        1.90       -2.64      6.32 o
  -6   0  24       21.64       18.20     13.67 o
 
